# Supplementary material for: Quantification of ongoing APOBEC3A activity in tumor cells by monitoring RNA editing at hotspots
Source: Nat Commun. 2020 Jun 12;11:2971. doi: 10.1038/s41467-020-16802-8 (PMC7293259; doi:10.1038/s41467-020-16802-8)
Supplement: Supplementary file 5 — Supplementary Data 1 [file 41467_2020_16802_MOESM5_ESM.xlsx]

## Sheet: Table 1
Supplementary Table 1
ttype	name	frac_apobec	YTCA_C	RTCA_C	ABchar	frac_hairpin	RNA_APOBEC3A_unq	RNA_APOBEC3B_unq	RNA_DDOST_edit
Bladder	TCGA-H4-A2HQ	0.489148	0.233904	0.0991754	0.0355534	0.00836128	0	49	3
Bladder	TCGA-GD-A2C5	0.678373	0.269876	0.100433	0.0690096	0.0120947	3	20	18
Bladder	TCGA-FT-A3EE	0.275458	0.158998	0.0758998	0.00719875	0.011779	2	14	0
Bladder	TCGA-FD-A3N6	0.3846	0.175213	0.0802901	0.0146329	0.00750892	58	12	12
Bladder	TCGA-FD-A3N5	0.102553	0.0748845	0.0582034	-0.0415222	0.0038199	4	48	1
Bladder	TCGA-DK-A3IL	0.11669	0.0729797	0.0525691	-0.0321585	0.00253183	2	123	12
Bladder	TCGA-DK-A1AG	0.731222	0.275696	0.102528	0.070639	0.0110693	3	11	4
Bladder	TCGA-DK-A1AE	0.497622	0.221418	0.0870719	0.0472745	0.0101949	1	40	0
Bladder	TCGA-DK-A1AA	0.182993	0.126026	0.0520161	0.0219934	0.00441826	4	8	2
Bladder	TCGA-DK-A1A7	0.138066	0.0862353	0.0554762	-0.0247171	0.00633228	22	33	1
Bladder	TCGA-DK-A1A6	0.594386	0.259192	0.0990638	0.0610638	0.0107109	92	367	81
Bladder	TCGA-DK-A1A5	0.820769	0.299904	0.115745	0.0684141	0.0127225	4	28	12
Bladder	TCGA-CF-A3MF	0.0629473	0.0462232	0.0360767	-0.0259301	0.00351124	0	0	0
Bladder	TCGA-CF-A27C	0.73906	0.277457	0.0991834	0.0790898	0.0130012	7	34	9
Bladder	TCGA-C4-A0F7	0.27131	0.13146	0.0670073	-0.00255453	0.00582686	14	35	8
Bladder	TCGA-BT-A3PJ	0.645085	0.275442	0.110307	0.0548283	0.0135087	2	84	2
Bladder	TCGA-BT-A3PH	0.865174	0.317203	0.114026	0.0891505	0.0120074	2	226	5
Bladder	TCGA-BT-A2LA	0.583484	0.227514	0.0911894	0.0451355	0.0110974	0	4	0
Bladder	TCGA-BT-A20V	0.311068	0.145672	0.0688248	0.00802252	0.00599621	1	60	8
Bladder	TCGA-BT-A20T	0.721018	0.282091	0.111217	0.0596563	0.0122558	8	15	3
Bladder	TCGA-BT-A20Q	0.641013	0.258705	0.0896429	0.0794192	0.0148509	3	6	15
Bladder	TCGA-BT-A20P	0.609728	0.231324	0.0896743	0.0519751	0.00961974	0	11	0
Bladder	TCGA-BL-A13J	0.351787	0.162518	0.0770704	0.00837721	0.0074141	1	0	4
Breast	TCGA-GM-A3XL	0.322472	0.123256	0.0860465	-0.0488372	0.00293173	10	52	8
Breast	TCGA-GM-A2DF	0.196397	0.052932	0.0685003	-0.0840685	0.00128493	0	189	0
Breast	TCGA-GI-A2C9	0.0877428	0.0560105	0.0432362	-0.0304618	0.00237647	NaN	NaN	NaN
Breast	TCGA-EW-A3U0	0.0719785	0.0449755	0.042749	-0.0405225	0.00128249	NaN	NaN	NaN
Breast	TCGA-EW-A1PH	0.206667	0.0619755	0.0752098	-0.0884442	0.00180099	12	90	1
Breast	TCGA-EW-A1PC	0.181132	0.201692	0.0931685	0.0153546	0.0067296	NaN	NaN	NaN
Breast	TCGA-E2-A14P	0.331158	0.167474	0.0734463	0.0205811	0.00584027	0	100	3
Breast	TCGA-E2-A109	0.076599	0.0488498	0.0445896	-0.0403295	0.00195599	0	77	3
Breast	TCGA-C8-A130	0.219479	0.0964954	0.0667307	-0.0369659	0.00276396	0	24	5
Breast	TCGA-C8-A12Q	0.674757	0.259524	0.104162	0.0512002	0.01216	0	13	7
Breast	TCGA-C8-A12L	0.175817	0.074698	0.0619835	-0.0492689	0.00119737	3	44	1
Breast	TCGA-BH-A18R	0.133709	0.0615212	0.0508948	-0.0402685	0.00228833	1	76	3
Breast	TCGA-BH-A0DG	0.293626	0.100967	0.0973398	-0.0937122	0.00457666	2	36	1
Breast	TCGA-B6-A0I6	0.0618254	0.0503022	0.0304404	-0.0105786	0.00271518	NaN	NaN	NaN
Breast	TCGA-B6-A0I1	0.15167	0.0589292	0.0582106	-0.0574919	0.00186872	0	202	0
Breast	TCGA-AR-A2LK	0.136435	0.0925229	0.0446477	0.00322754	0.00858676	3	35	3
Breast	TCGA-AN-A0XR	0.0523589	0.0393082	0.0345912	-0.0298742	0.00413565	1	29	0
Breast	TCGA-AN-A0G0	0.0714988	0.0406121	0.0359035	-0.0311948	0.00107411	NaN	NaN	NaN
Breast	TCGA-AC-A2BK	0.081526	0.0554954	0.0425014	-0.0295073	0.00208634	0	24	1
Breast	TCGA-A8-A094	0.6764	0.271583	0.107339	0.0569043	0.00892909	NaN	NaN	NaN
Breast	TCGA-A8-A08S	0.100461	0.0648148	0.0458333	-0.0268519	0.00347122	NaN	NaN	NaN
Breast	TCGA-A8-A08L	0.418151	0.208236	0.0948952	0.0184451	0.0077679	NaN	NaN	NaN
Breast	TCGA-A7-A13D	0.17004	0.0686349	0.0638405	-0.0590462	0.00256279	9	168	0
Breast	TCGA-A2-A3Y0	0.198215	0.0864382	0.057377	-0.0283159	0.00305344	105	93	24
Breast	TCGA-A2-A3XX	0.0704161	0.042218	0.0409578	-0.0396975	0.00145932	0	182	3
Breast	TCGA-A2-A3KC	0.0539912	0.0416305	0.0312229	-0.0208153	0.00215796	NaN	NaN	NaN
Breast	TCGA-A2-A0D1	0.272116	0.116271	0.0825948	-0.0489188	0.00637281	NaN	NaN	NaN
Breast TNBC	TCGA-EW-A1PB	0.599247	0.217556	0.115291	-0.0130262	0.00526601	35	115	34
Breast TNBC	TCGA-EW-A1P8	0.136144	0.05807	0.0435525	-0.029035	0.00389105	1	32	2
Breast TNBC	TCGA-E2-A1LL	0.110883	0.0781349	0.0611216	-0.0441084	0.00170843	0	5	0
Breast TNBC	TCGA-E2-A1LK	0.0773769	0.0391677	0.0326397	-0.0261118	0.00254958	0	60	4
Breast TNBC	TCGA-E2-A1LG	0.881856	0.314022	0.119336	0.0753506	0.0112698	21	21	32
Breast TNBC	TCGA-E2-A14X	0.136167	0.0550199	0.0544526	-0.0538854	0.00414651	0	250	8
Breast TNBC	TCGA-D8-A27H	0.33399	0.0841484	0.103245	-0.122341	0.00168862	0	276	3
Breast TNBC	TCGA-D8-A27F	0.0971413	0.0489963	0.044573	-0.0401497	0.00259533	2	171	1
Breast TNBC	TCGA-BH-A1FC	0.344462	0.117926	0.0743816	-0.030837	0.00413113	4	181	7
Breast TNBC	TCGA-BH-A0WA	0.137362	0.0717143	0.0511429	-0.0305714	0.000891107	7	160	7
Breast TNBC	TCGA-BH-A0E0	0.0674164	0.0382372	0.0343487	-0.0304601	0.0026435	2	5	4
Breast TNBC	TCGA-BH-A0BW	0.141105	0.0582548	0.0612296	-0.0642043	0.000629228	24	165	5
Breast TNBC	TCGA-BH-A0B3	0.142038	0.0539153	0.0577664	-0.0616175	0.00353635	3	94	5
Breast TNBC	TCGA-BH-A0AV	0.180223	0.0821997	0.0610709	-0.0399421	0.00244913	3	109	4
Breast TNBC	TCGA-B6-A0WX	0.0470083	0.0363771	0.0267261	-0.017075	0.00240288	6	0	1
Breast TNBC	TCGA-B6-A0RU	0.115266	0.0497152	0.0471258	-0.0445365	0.00177462	0	39	1
Breast TNBC	TCGA-B6-A0RT	0.253227	0.115616	0.0765766	-0.0375375	0.00339888	16	143	12
Breast TNBC	TCGA-B6-A0RE	0.196654	0.075622	0.0683038	-0.0609855	0.00257876	NaN	NaN	NaN
Breast TNBC	TCGA-AR-A256	0.193157	0.0763052	0.0691516	-0.061998	0.00304852	2	87	1
Breast TNBC	TCGA-AR-A1AY	0.115806	0.0419048	0.0528571	-0.0638095	0.00062383	3	206	1
Breast TNBC	TCGA-AQ-A04J	0.0566121	0.0466638	0.0287832	-0.0109027	0.0019758	NaN	NaN	NaN
Breast TNBC	TCGA-AO-A124	0.0905316	0.0518088	0.0427195	-0.0336303	0.00226147	23	237	11
Breast TNBC	TCGA-AO-A0J6	0.225012	0.0794611	0.0771183	-0.0747755	0.00249869	NaN	NaN	NaN
Breast TNBC	TCGA-AO-A0J4	0.359228	0.084451	0.119028	-0.153604	0.00119814	NaN	NaN	NaN
Breast TNBC	TCGA-AO-A0J2	0.0545773	0.0522803	0.0300334	-0.00778643	0.00116663	NaN	NaN	NaN
Breast TNBC	TCGA-AN-A0AT	0.157565	0.0707965	0.0615044	-0.0522124	0.00229292	NaN	NaN	NaN
Breast TNBC	TCGA-AN-A04D	0.0605729	0.032989	0.0333222	-0.0336555	0.00125786	NaN	NaN	NaN
Breast TNBC	TCGA-A8-A09X	0.539478	0.233411	0.0867287	0.0599534	0.00732285	NaN	NaN	NaN
Breast TNBC	TCGA-A7-A26G	0.138317	0.0505596	0.0490158	-0.047472	0.00176634	1	31	3
Breast TNBC	TCGA-A7-A0CE	0.137344	0.0676147	0.0461497	-0.0246847	0.00153087	4	12	2
Breast TNBC	TCGA-A2-A0D0	0.0999529	0.0652471	0.033852	-0.002457	0.00199348	NaN	NaN	NaN
Breast TNBC	TCGA-A2-A04T	0.141631	0.071181	0.0495868	-0.0279925	0.00250752	NaN	NaN	NaN
Breast TNBC	TCGA-A2-A04P	0.124	0.0511699	0.0476711	-0.0441723	0.00164541	NaN	NaN	NaN
Breast non-TNBC	TCGA-EW-A1J5	0.962196	0.331002	0.120497	0.0900081	0.0137868	41	45	60
Breast non-TNBC	TCGA-E9-A1NH	0.041689	0.045614	0.0342105	-0.022807	0.00141978	1	10	1
Breast non-TNBC	TCGA-E2-A15K	0.178534	0.109424	0.0706806	-0.0319372	0.00521512	0	10	0
Breast non-TNBC	TCGA-E2-A15H	0.0341131	0.0232323	0.0222222	-0.0212121	0.000532765	0	0	0
Breast non-TNBC	TCGA-E2-A15E	0.0918633	0.0559541	0.0394548	-0.0229555	0.00382995	0	6	0
Breast non-TNBC	TCGA-E2-A156	0.0605283	0.0489511	0.033966	-0.018981	0.00275938	0	5	0
Breast non-TNBC	TCGA-E2-A152	0.848044	0.28656	0.121048	0.0444648	0.0131434	6	150	40
Breast non-TNBC	TCGA-BH-A18U	0.506512	0.202903	0.0996371	0.00362917	0.00658773	10	166	15
Breast non-TNBC	TCGA-BH-A0H6	0.0416948	0.039823	0.0256637	-0.0115044	0.00257998	NaN	NaN	NaN
Breast non-TNBC	TCGA-BH-A0H0	0.0815988	0.0511182	0.0455272	-0.0399361	0.00342969	NaN	NaN	NaN
Breast non-TNBC	TCGA-BH-A0DT	0.0335661	0.0394511	0.0222985	-0.0051458	0.00226244	1	12	0
Breast non-TNBC	TCGA-B6-A0X5	0.119572	0.0648241	0.0507538	-0.0366834	0.00179395	0	78	0
Breast non-TNBC	TCGA-AR-A24Z	0.0822567	0.0611741	0.0458806	-0.0305871	0.00116245	29	58	11
Breast non-TNBC	TCGA-AR-A0TX	0.935966	0.335593	0.122066	0.0914604	0.0146882	3	51	6
Breast non-TNBC	TCGA-AO-A12H	0.03476	0.0324607	0.026178	-0.0198953	0.00231482	0	18	2
Breast non-TNBC	TCGA-AO-A0JM	0.0921198	0.060686	0.0258575	0.00897098	0.00358073	NaN	NaN	NaN
Breast non-TNBC	TCGA-AO-A03N	0.682325	0.269121	0.100938	0.0672448	0.0139993	0	28	28
Breast non-TNBC	TCGA-AO-A03L	0.13801	0.0701754	0.0463158	-0.0224561	0.00323625	NaN	NaN	NaN
Breast non-TNBC	TCGA-A8-A09I	0.418406	0.190179	0.0895539	0.0110709	0.00776099	NaN	NaN	NaN
Breast non-TNBC	TCGA-A8-A092	0.680383	0.256263	0.0985105	0.0592417	0.0131379	NaN	NaN	NaN
Breast non-TNBC	TCGA-A8-A08B	0.386346	0.168617	0.0990099	-0.0294029	0.00658044	NaN	NaN	NaN
Breast non-TNBC	TCGA-A8-A07I	0.156706	0.0735469	0.0537762	-0.0340055	0.0034778	NaN	NaN	NaN
Breast non-TNBC	TCGA-A8-A07B	0.413667	0.169017	0.0867419	-0.00446638	0.00776313	NaN	NaN	NaN
Breast non-TNBC	TCGA-A8-A075	0.298537	0.154086	0.0862981	-0.0185096	0.00557012	1	34	2
Breast non-TNBC	TCGA-A2-A25B	0.107281	0.0532436	0.0581395	-0.0630355	0.00244782	4	58	6
Breast non-TNBC	TCGA-A2-A259	0.0774049	0.0665138	0.0252294	0.0160551	0.003663	12	13	1
Breast non-TNBC	TCGA-A2-A0YG	0.13967	0.0720143	0.0527629	-0.0335116	0.0018463	0	69	0
Breast non-TNBC	TCGA-A2-A0EY	0.746781	0.303497	0.108836	0.0858261	0.0137402	NaN	NaN	NaN
Breast non-TNBC	TCGA-A2-A0D4	0.124601	0.0579088	0.0514745	-0.0450402	0.00152579	NaN	NaN	NaN
Breast non-TNBC	TCGA-A2-A04X	0.68297	0.273473	0.107682	0.058109	0.00860978	NaN	NaN	NaN
Breast non-TNBC	TCGA-A1-A0SM	0.0577375	0.0406977	0.0307309	-0.0207641	0.00146843	1	19	0
Cervical	TCGA-EX-A1H5	0.156812	0.0923567	0.0441879	0.00398089	0.00344432	3	260	1
Cervical	TCGA-EK-A2RM	0.508138	0.209961	0.0954218	0.0191179	0.00926293	2	75	15
Cervical	TCGA-EK-A2RL	0.0425805	0.0353817	0.0217256	-0.00806952	0.00380807	1	124	2
Cervical	TCGA-EK-A2RE	0.0740757	0.0452029	0.0415129	-0.0378229	0.000987167	87	101	18
Cervical	TCGA-EK-A2R9	0.270001	0.128733	0.0583942	0.0119443	0.00548082	0	29	1
Cervical	TCGA-EK-A2PK	0.126724	0.081982	0.0369369	0.00810811	0.00370142	8	8	6
Cervical	TCGA-DS-A0VL	0.663598	0.270125	0.0938584	0.082408	0.00940707	64	192	28
Cervical	TCGA-DG-A2KJ	0.576618	0.248045	0.0999374	0.0481702	0.0110608	0	1	0
Cervical	TCGA-C5-A2LY	0.673993	0.280055	0.103825	0.0724044	0.00942466	8	47	6
Cervical	TCGA-C5-A2LV	0.364224	0.177185	0.0787926	0.0196002	0.00619408	0	39	0
Cervical	TCGA-C5-A2LT	0.167081	0.100156	0.0456668	0.008822	0.0031348	0	0	0
Cervical	TCGA-C5-A1MQ	0.376645	0.168161	0.073991	0.0201794	0.00778462	2	0	3
Cervical	TCGA-C5-A1ML	0.508579	0.227842	0.0872874	0.0532677	0.00734666	57	41	21
Cervical	TCGA-C5-A1MI	0.526898	0.201815	0.0885345	0.0247457	0.00751073	19	226	3
Cervical	TCGA-C5-A1M9	0.329268	0.149805	0.0694831	0.0108394	0.00619323	0	120	3
Cervical	TCGA-C5-A1M8	0.497298	0.212629	0.0950631	0.0225029	0.00866337	8	411	38
Cervical	TCGA-C5-A1BN	0.578136	0.250479	0.0882803	0.073918	0.0059577	1	0	4
Cervical	TCGA-C5-A1BJ	0.803356	0.306689	0.118414	0.0698615	0.0117978	180	216	55
Cervical	TCGA-C5-A1BF	0.641807	0.262121	0.100058	0.062005	0.00797	9	12	10
Cervical	TCGA-C5-A0TN	0.536521	0.239549	0.0812588	0.0770315	0.00689203	0	45	0
Colorectal	TCGA-QG-A5YX	0.0561444	0.0350686	0.025049	-0.0150294	0.00330207	0	57	0
Colorectal	TCGA-QG-A5YW	0.0407036	0.0327667	0.0264601	-0.0201535	0.00255524	0	7	0
Colorectal	TCGA-QG-A5YV	0.0433509	0.0276839	0.0243047	-0.0209254	0.00221852	0	7	1
Colorectal	TCGA-NH-A50V	0.0322944	0.0249142	0.0232617	-0.0216092	0.00302092	4	13	1
Colorectal	TCGA-NH-A50T	0.039411	0.0252623	0.0225418	-0.0198212	0.00301854	0	11	0
Colorectal	TCGA-F5-6814	0.00157411	0.0161321	0.0114181	-0.00670418	0.00116616	0	17	2
Colorectal	TCGA-CA-6718	0.000586417	0.0154031	0.0100885	-0.0047739	0.0010429	6	20	3
Colorectal	TCGA-CA-6717	3.28172e-19	0.0176531	0.0127258	-0.00779855	0.00104569	1	4	1
Colorectal	TCGA-AY-A54L	0.0290695	0.0281087	0.024227	-0.0203453	0.00237637	0	31	1
Colorectal	TCGA-AG-A032	0.0546364	0.0296062	0.0273067	-0.0250072	0.00166472	NaN	NaN	NaN
Colorectal	TCGA-AG-4015	0.0586163	0.0349043	0.0353868	-0.0358694	0.00258719	NaN	NaN	NaN
Colorectal	TCGA-AG-4008	0.0381809	0.0331089	0.0319865	-0.0308642	0.00158712	NaN	NaN	NaN
Colorectal	TCGA-AG-4007	0.0601655	0.036012	0.0321908	-0.0283696	0.0025974	NaN	NaN	NaN
Colorectal	TCGA-AG-3901	0.0497749	0.0263789	0.0246348	-0.0228908	0.00388154	NaN	NaN	NaN
Colorectal	TCGA-AG-3896	0.0639389	0.0331523	0.0252929	-0.0174335	0.00219403	NaN	NaN	NaN
Colorectal	TCGA-AG-3890	0.0950706	0.0575454	0.0461721	-0.0347988	0.0024699	NaN	NaN	NaN
Colorectal	TCGA-AG-3885	0.0227695	0.0259359	0.0223275	-0.018719	0.0016632	NaN	NaN	NaN
Colorectal	TCGA-AG-3727	0.0180509	0.0220074	0.0183052	-0.014603	0.0034761	NaN	NaN	NaN
Colorectal	TCGA-AG-3593	0.0979556	0.042326	0.0440401	-0.0457542	0.00300027	NaN	NaN	NaN
Colorectal	TCGA-AG-3582	0.0363083	0.0296367	0.0242193	-0.0188018	0.00297964	NaN	NaN	NaN
Colorectal	TCGA-AG-3574	0.031814	0.0234571	0.0250512	-0.0266454	0.00231955	NaN	NaN	NaN
Colorectal	TCGA-AF-2691	0.0191619	0.0263885	0.0167741	-0.00715966	0.00156429	NaN	NaN	NaN
Colorectal	TCGA-AF-2689	0.0731322	0.0398911	0.0401634	-0.0404357	0.00183856	NaN	NaN	NaN
Colorectal	TCGA-AD-A5EK	0.0353129	0.0277834	0.0255688	-0.0233541	0.00253022	0	22	0
Colorectal	TCGA-AD-6964	0.00479625	0.0185827	0.0180833	-0.017584	0.00198229	0	12	6
Colorectal	TCGA-AA-A02Y	0.037604	0.031316	0.0286263	-0.0259366	0.00155392	NaN	NaN	NaN
Colorectal	TCGA-AA-A02O	0.0638183	0.037417	0.0288473	-0.0202776	0.00201149	NaN	NaN	NaN
Colorectal	TCGA-AA-A01X	0.0573867	0.0354339	0.0343126	-0.0331913	0.00243623	NaN	NaN	NaN
Colorectal	TCGA-AA-A01V	0.0597275	0.0349312	0.0449647	-0.0549981	0.00159761	NaN	NaN	NaN
Colorectal	TCGA-AA-A01T	0.0969734	0.0456288	0.048914	-0.0521993	0.00217965	NaN	NaN	NaN
Colorectal	TCGA-AA-A01S	0.0484713	0.0320553	0.0273413	-0.0226273	0.00199239	NaN	NaN	NaN
Colorectal	TCGA-AA-A00R	0.00245583	0.009703	0.00921919	-0.00873539	0.00325424	NaN	NaN	NaN
Colorectal	TCGA-AA-3994	0.0272949	0.0234517	0.0229334	-0.0224151	0.00296552	NaN	NaN	NaN
Colorectal	TCGA-AA-3977	0.00129587	0.0137727	0.0106176	-0.00746252	0.00104646	NaN	NaN	NaN
Colorectal	TCGA-AA-3956	0.0675574	0.0321327	0.0332988	-0.0344649	0.00250752	NaN	NaN	NaN
Colorectal	TCGA-AA-3685	0.0459225	0.0337079	0.0277835	-0.021859	0.00277704	NaN	NaN	NaN
Colorectal	TCGA-AA-3666	0.0698596	0.0416712	0.0335988	-0.0255263	0.00195397	NaN	NaN	NaN
Colorectal	TCGA-AA-3664	0.0323709	0.0276178	0.0244764	-0.0213351	0.00248718	NaN	NaN	NaN
Colorectal	TCGA-AA-3555	0.00353056	0.0139246	0.0098181	-0.00571156	0.00101465	NaN	NaN	NaN
Colorectal	TCGA-AA-3534	0.0545981	0.0290139	0.0259169	-0.0228199	0.0024873	NaN	NaN	NaN
Colorectal	TCGA-AA-3529	0.0556402	0.0353777	0.0325092	-0.0296408	0.0025227	NaN	NaN	NaN
Colorectal	TCGA-AA-3514	0.0350726	0.0214535	0.0222851	-0.0231166	0.00244773	NaN	NaN	NaN
Colorectal	TCGA-A6-A56B	0.0596101	0.0288097	0.0248294	-0.0208491	0.00296384	0	3	0
Colorectal	TCGA-A6-A567	0.020469	0.0220566	0.0193741	-0.0166915	0.00205723	1	0	0
Colorectal	TCGA-A6-A566	0.0240332	0.0263451	0.0225815	-0.0188179	0.00197291	2	25	2
Colorectal	TCGA-A6-A565	0.000711895	0.0118156	0.011023	-0.0102305	0.00400088	2	27	2
Colorectal	TCGA-A6-6141	0.000988241	0.0131956	0.00809526	-0.00299488	0.0010807	NaN	NaN	NaN
Colorectal	TCGA-A6-3807	0.064966	0.0378529	0.033148	-0.0284431	0.00199973	NaN	NaN	NaN
Colorectal	TCGA-A6-2683	0.0298879	0.0270039	0.0207722	-0.0145406	0.0027521	NaN	NaN	NaN
Colorectal	TCGA-A6-2681	0.0245638	0.0253922	0.0192463	-0.0131004	0.00295376	3	3	1
Colorectal	TCGA-A6-2680	0.0370294	0.0281006	0.0228185	-0.0175364	0.00363674	NaN	NaN	NaN
Endometrial	TCGA-EY-A1GW	0.0411008	0.0286091	0.0198063	-0.0110035	0.00213277	0	1	0
Endometrial	TCGA-EY-A1GS	0.901452	0.316167	0.115296	0.0855749	0.0126843	11	25	67
Endometrial	TCGA-EO-A1Y8	0.351367	0.142857	0.0794989	-0.0161407	0.00733624	0	18	2
Endometrial	TCGA-E6-A1LZ	0.703593	0.251448	0.110041	0.0313661	0.00734239	0	47	3
Endometrial	TCGA-DI-A1NN	0.180713	0.110934	0.0585038	-0.00607417	0.00452024	0	6	0
Endometrial	TCGA-D1-A1NU	0.247096	0.127678	0.0597273	0.00822333	0.00386043	3	24	6
Endometrial	TCGA-D1-A17K	0.0609938	0.0418379	0.0265222	-0.0112066	0.00311452	4	12	1
Endometrial	TCGA-D1-A16G	0.260957	0.125768	0.0581959	0.00937601	0.00636364	0	18	0
Endometrial	TCGA-BS-A0V8	0.0731139	0.0428602	0.0426448	-0.0424295	0.00106638	0	2	0
Endometrial	TCGA-BS-A0U9	0.0334462	0.0353734	0.01516	0.00505334	0.00476677	10	0	6
Endometrial	TCGA-BS-A0TG	0.0456846	0.0290943	0.026748	-0.0244017	0.00259366	1	2	1
Endometrial	TCGA-BS-A0TE	0.0648179	0.057468	0.0436197	-0.0297712	0.00179518	0	20	2
Endometrial	TCGA-BS-A0TD	0.0283931	0.0202634	0.02077	-0.0212766	0.00216651	1	8	1
Endometrial	TCGA-BS-A0TC	0.000544639	0.0115995	0.00703001	-0.0024605	0.0010915	0	1	0
Endometrial	TCGA-BK-A139	0.092359	0.050282	0.0497985	-0.0493151	0.00199064	1	30	0
Endometrial	TCGA-BK-A0CC	0.374752	0.17029	0.0750518	0.0201863	0.00643452	2	24	2
Endometrial	TCGA-BG-A18C	0.0794326	0.0417327	0.0396196	-0.0375066	0.00248602	0	18	6
Endometrial	TCGA-B5-A1MY	0.126876	0.0575058	0.0424607	-0.0274156	0.00323067	0	9	2
Endometrial	TCGA-B5-A11I	0.0766106	0.0501096	0.0350767	-0.0200438	0.00451282	7	10	6
Endometrial	TCGA-B5-A11G	0.00323463	0.0219415	0.020889	-0.0198364	0.00256615	0	6	0
Endometrial	TCGA-B5-A0K8	0.476082	0.20584	0.0910762	0.023688	0.0071351	5	43	10
Endometrial	TCGA-B5-A0K3	0.0908985	0.0697151	0.0348576	0	0.00273973	NaN	NaN	NaN
Endometrial	TCGA-B5-A0JN	0.239688	0.119063	0.0628351	-0.00660765	0.00300274	0	42	1
Endometrial	TCGA-AX-A2H5	0.168562	0.0978227	0.0536447	-0.00946671	0.00451423	0	10	0
Endometrial	TCGA-AX-A1CI	0.0301418	0.030185	0.0214216	-0.0126582	0.00235849	0	2	1
Endometrial	TCGA-AX-A1C8	0.262009	0.097522	0.0748734	-0.0522249	0.00640181	0	39	0
Endometrial	TCGA-AX-A06B	0.129403	0.0620726	0.041031	-0.0199895	0.00269814	NaN	NaN	NaN
Endometrial	TCGA-AP-A0LO	0.0330623	0.0233577	0.0211679	-0.0189781	0.00260417	NaN	NaN	NaN
Endometrial	TCGA-AP-A0LL	0.0466238	0.0371517	0.025387	-0.0136223	0.00214439	0	0	0
Endometrial	TCGA-AP-A0LI	0.388331	0.195704	0.0846759	0.0263519	0.00464777	NaN	NaN	NaN
Endometrial	TCGA-AP-A0LH	0.06846	0.0429936	0.0387473	-0.0345011	0	NaN	NaN	NaN
Endometrial	TCGA-AP-A0LF	0.528676	0.187135	0.103376	-0.0196161	0.00651562	1	4	0
Endometrial	TCGA-AP-A0L9	0.280232	0.152856	0.0618899	0.0290758	0.00435857	NaN	NaN	NaN
Endometrial	TCGA-AP-A0L8	0.0449275	0.0371975	0.0241965	-0.0111954	0.00217155	NaN	NaN	NaN
Endometrial	TCGA-AP-A05D	0.0630014	0.0425188	0.0317546	-0.0209903	0.00220403	NaN	NaN	NaN
Endometrial	TCGA-AP-A05A	0.176552	0.0756024	0.0569277	-0.038253	0.00346821	NaN	NaN	NaN
Endometrial	TCGA-AP-A054	3.84072e-12	0.0135562	0.0113742	-0.0091922	0.00308503	NaN	NaN	NaN
Endometrial	TCGA-AP-A053	0.0671855	0.0353817	0.0377095	-0.0400372	0.00197294	NaN	NaN	NaN
Endometrial	TCGA-AP-A052	0.0643136	0.0380682	0.0318182	-0.0255682	0.00333	NaN	NaN	NaN
Endometrial	TCGA-AJ-A23M	0.424912	0.174319	0.0750061	0.0243064	0.00794777	0	25	1
Endometrial	TCGA-A5-A0GJ	0.0739613	0.0465649	0.0391857	-0.0318066	0.00172929	NaN	NaN	NaN
Endometrial	TCGA-A5-A0GG	0.00918382	0.0131217	0.0132275	-0.0133333	0.00280471	NaN	NaN	NaN
Endometrial	TCGA-A5-A0GE	0.0373694	0.027745	0.0253837	-0.0230224	0.00354039	NaN	NaN	NaN
Endometrial	TCGA-A5-A0G9	0.00256719	0.014123	0.0135156	-0.0129081	0.00219768	NaN	NaN	NaN
GBM	TCGA-41-5651	0.0419942	0.0318637	0.0257503	-0.0196369	0.00241546	0	8	0
GBM	TCGA-32-1970	0.03191	0.019331	0.0169418	-0.0145526	0.00235442	0	13	0
GBM	TCGA-27-2528	0.013514	0.0180534	0.0151753	-0.0122972	0.00189107	0	38	1
GBM	TCGA-27-2523	0.0286958	0.0230205	0.0199848	-0.0169491	0.00336072	0	35	0
GBM	TCGA-27-1831	0.0179706	0.0183282	0.0119411	-0.00555401	0.0029819	0	20	1
GBM	TCGA-26-5132	0.0339242	0.0281556	0.0231448	-0.0181341	0.00421631	0	42	0
GBM	TCGA-26-1438	0.029726	0.0214084	0.0191549	-0.0169014	0.001514	NaN	NaN	NaN
GBM	TCGA-19-5960	0.0230225	0.0226672	0.0226672	-0.0226672	0.00280112	0	12	0
GBM	TCGA-19-2629	0.0768896	0.0410658	0.0322884	-0.023511	0.00280354	0	36	0
GBM	TCGA-19-2624	0.018921	0.0182346	0.0174057	-0.0165769	0.00346021	0	21	0
GBM	TCGA-19-2620	0.0184975	0.0227927	0.0181456	-0.0134986	0.00301827	0	6	0
GBM	TCGA-19-1389	0.0317928	0.0273253	0.018392	-0.00945875	0.00242887	NaN	NaN	NaN
GBM	TCGA-16-1460	0.0510113	0.031941	0.0141278	0.0036855	0.00260332	NaN	NaN	NaN
GBM	TCGA-16-1063	0.0421949	0.0215208	0.0196078	-0.0176949	0.00171291	NaN	NaN	NaN
GBM	TCGA-14-2554	0.0161226	0.0189574	0.0150422	-0.0111271	0.00227151	0	12	0
GBM	TCGA-14-1823	0.0204038	0.0165289	0.0203168	-0.0241047	0.00350723	0	14	1
GBM	TCGA-14-1459	0.0359327	0.0245027	0.0270972	-0.0296916	0.00170422	NaN	NaN	NaN
GBM	TCGA-14-1454	0.0200791	0.0183533	0.0104512	-0.00254907	0.00237933	NaN	NaN	NaN
GBM	TCGA-14-1401	0.0355023	0.023146	0.0148796	-0.00661313	0.0034098	NaN	NaN	NaN
GBM	TCGA-14-1034	0.0292078	0.0284455	0.0214343	-0.0144231	0.00259067	0	6	2
GBM	TCGA-14-0786	0.0226919	0.0241195	0.0164625	-0.00880551	0.00259135	NaN	NaN	NaN
GBM	TCGA-06-5415	0.0227106	0.0182759	0.0144828	-0.0106897	0.00349825	1	39	0
GBM	TCGA-06-5411	0.0172389	0.0231924	0.0181901	-0.0131878	0.00207838	1	4	0
GBM	TCGA-06-2570	0.0376611	0.0307477	0.0216632	-0.0125786	0.00291303	2	5	0
GBM	TCGA-06-2557	0.0165683	0.020386	0.00896983	0.00244632	0.00247883	3	0	6
GBM	TCGA-06-1086	0.0286368	0.020765	0.0229508	-0.0251366	0.000595593	NaN	NaN	NaN
GBM	TCGA-06-0745	0.0305695	0.0267537	0.0244698	-0.022186	0.00122875	2	32	0
GBM	TCGA-06-0744	0.0121495	0.0185725	0.0185725	-0.0185725	0.00340047	2	3	0
GBM	TCGA-06-0686	0.0167411	0.0273251	0.018551	-0.00977689	0.00309491	0	0	1
GBM	TCGA-06-0648	0.0201113	0.0273173	0.0217138	-0.0161102	0.00221519	NaN	NaN	NaN
GBM	TCGA-06-0221	0.0347794	0.0281538	0.0194911	-0.0108284	0.00220264	2	3	0
GBM	TCGA-06-0214	0.038642	0.0362416	0.0271141	-0.0179866	0.00258449	NaN	NaN	NaN
GBM	TCGA-06-0211	0.0496046	0.0237116	0.0239535	-0.0241955	0.00258576	1	26	0
GBM	TCGA-06-0210	0.0180131	0.0184502	0.0184502	-0.0184502	0.00158898	3	7	0
GBM	TCGA-06-0208	0.0149744	0.0199927	0.0083606	0.00327154	0.003892	NaN	NaN	NaN
GBM	TCGA-06-0190	0.0504705	0.0314453	0.0330078	-0.0345703	0.00312278	3	68	1
GBM	TCGA-06-0188	0.0141981	0.0203029	0.0145021	-0.00870126	0.00268938	NaN	NaN	NaN
GBM	TCGA-06-0185	0.0178216	0.0154462	0.0163043	-0.0171625	0.00119048	NaN	NaN	NaN
GBM	TCGA-06-0171	0.0124762	0.0177436	0.0063609	0.00502176	0.00377804	23	2	21
GBM	TCGA-06-0157	0.0116911	0.0183454	0.0155763	-0.0128072	0.00294985	4	19	0
GBM	TCGA-06-0155	0.0164982	0.0229917	0.00969529	0.00360111	0.00235803	NaN	NaN	NaN
GBM	TCGA-06-0152	0.0327988	0.0225723	0.0166941	-0.0108159	0.00269627	7	49	2
GBM	TCGA-06-0145	0.000281567	0.0137188	0.0133921	-0.0130655	0.00277309	NaN	NaN	NaN
GBM	TCGA-06-0125	0.0221755	0.0200663	0.0169367	-0.0138071	0.00265437	0	8	2
GBM	TCGA-02-2485	0.0103195	0.0127898	0.014122	-0.0154543	0.00323933	2	21	2
GBM	TCGA-02-2483	0.0327839	0.0259931	0.0132418	-0.000490436	0.0012551	2	10	0
Head and neck	TCGA-HD-7753	0.119416	0.0721903	0.0412223	-0.0102543	0.00177536	399	0	15
Head and neck	TCGA-DQ-5625	0.460812	0.217569	0.0928734	0.0318221	0.00808321	514	153	14
Head and neck	TCGA-CX-7086	0.359412	0.167846	0.075666	0.0165142	0.00583601	546	30	31
Head and neck	TCGA-CV-7255	0.200971	0.11265	0.0582603	-0.00387044	0.00441014	38	30	32
Head and neck	TCGA-CV-7180	0.146012	0.0948344	0.0569536	-0.0190728	0.0038656	22	11	1
Head and neck	TCGA-CV-7100	0.096547	0.0656934	0.0437956	-0.0218978	0.00150319	2	72	4
Head and neck	TCGA-CV-7090	0.347412	0.168956	0.0774627	0.014031	0.00619133	70	28	1
Head and neck	TCGA-CV-6961	0.875015	0.322221	0.121932	0.0783563	0.0114972	81	95	121
Head and neck	TCGA-CV-6956	0.272573	0.145664	0.0800763	-0.0144887	0.00455821	9	62	8
Head and neck	TCGA-CV-6433	0.106351	0.0639615	0.0533012	-0.042641	0.00339751	12	316	8
Head and neck	TCGA-CV-5973	0.142947	0.0681252	0.0581556	-0.0481861	0.00388382	57	2	14
Head and neck	TCGA-CV-5443	0.0948878	0.0522727	0.0522727	-0.0522727	0.00139795	19	161	23
Head and neck	TCGA-CV-5442	0.605967	0.278684	0.106704	0.0652759	0.00849592	56	41	8
Head and neck	TCGA-CV-5432	0.0873946	0.0640104	0.0576447	-0.051279	0.00215487	10	34	4
Head and neck	TCGA-CV-5431	0.240086	0.13491	0.0709413	-0.00697287	0.00478215	NaN	NaN	NaN
Head and neck	TCGA-CR-7404	0.740726	0.285438	0.112733	0.0599719	0.00904091	58	209	20
Head and neck	TCGA-CR-7391	0.0993499	0.0661765	0.0477941	-0.0294118	0.00111857	21	10	4
Head and neck	TCGA-CR-7385	0.454768	0.218394	0.0986861	0.0210219	0.00846514	60	118	12
Head and neck	TCGA-CR-7382	0.346399	0.1595	0.0762587	0.00698273	0.00624917	81	82	12
Head and neck	TCGA-CR-6491	0.143874	0.0781229	0.0517682	-0.0254135	0.00287944	439	25	7
Head and neck	TCGA-CR-6487	0.460853	0.222696	0.0883756	0.0459453	0.00790754	10	97	7
Head and neck	TCGA-CR-6482	0.291115	0.151801	0.058319	0.0351629	0.00667223	17	23	0
Head and neck	TCGA-CR-6480	0.622087	0.275926	0.108918	0.0580897	0.00676794	69	321	13
Head and neck	TCGA-CR-6472	0.881079	0.320281	0.118411	0.0834602	0.0118634	4	59	25
Head and neck	TCGA-CR-6470	0.141937	0.0831837	0.0550568	-0.02693	0.00249643	5	68	0
Head and neck	TCGA-CR-6467	0.130605	0.063326	0.0528634	-0.0424009	0.0025	6	281	10
Head and neck	TCGA-CR-5250	0.260052	0.130309	0.0719112	-0.0135135	0.00490036	34	183	4
Head and neck	TCGA-CR-5249	0.158361	0.088413	0.0455793	-0.00274574	0.00653357	41	43	12
Head and neck	TCGA-CQ-6228	0.0886675	0.043364	0.0414868	-0.0396095	0.00229829	29	41	4
Head and neck	TCGA-CN-6994	0.435329	0.183569	0.0911698	0.00122926	0.00571385	24	117	7
Head and neck	TCGA-CN-6989	0.410287	0.204459	0.0959192	0.012621	0.00793568	68	151	9
Head and neck	TCGA-CN-6011	0.787941	0.299716	0.121993	0.0557304	0.00938172	64	40	49
Head and neck	TCGA-CN-5374	0.617819	0.277753	0.115308	0.0471365	0.00699802	8	110	4
Head and neck	TCGA-CN-5365	0.280141	0.150943	0.0891441	-0.0273448	0.00390694	32	35	9
Head and neck	TCGA-CN-4737	0.134464	0.0719933	0.0561798	-0.0403662	0.0029932	3	7	3
Head and neck	TCGA-BB-4225	0.306456	0.151157	0.070901	0.009355	0.0088072	68	333	23
Head and neck	TCGA-BA-A4IH	0.391861	0.170548	0.0777611	0.0150263	0.00564061	120	173	8
Head and neck	TCGA-BA-6873	0.248955	0.11904	0.0676361	-0.0162327	0.00391254	36	25	3
Head and neck	TCGA-BA-6872	0.339865	0.151	0.0802569	-0.00951374	0.00381299	149	33	14
Head and neck	TCGA-BA-6869	0.0965056	0.0703162	0.0530443	-0.0357724	0.001906	110	96	9
Head and neck	TCGA-BA-5556	0.0844052	0.0652458	0.0414673	-0.0176888	0.00208432	201	37	5
Head and neck	TCGA-BA-5149	0.25489	0.112369	0.0638323	-0.0152957	0.00423546	95	52	6
Head and neck	TCGA-BA-4076	0.0988478	0.0679447	0.055472	-0.0429993	0.00172669	7	44	4
Kidney	TCGA-MH-A562	0.0513546	0.0475624	0.0368609	-0.0261593	0.00215905	0	3	0
Kidney	TCGA-MH-A561	0.0748984	0.0636233	0.0456506	-0.0276779	0.00206375	3	1	0
Kidney	TCGA-MH-A560	0.0539142	0.0554072	0.0373832	-0.0193591	0.00118812	0	8	5
Kidney	TCGA-MH-A55Z	0.0584123	0.0517691	0.0413408	-0.0309125	0.0019305	0	0	0
Kidney	TCGA-MH-A55W	0.066758	0.0565217	0.0505435	-0.0445652	0.0016372	0	3	4
Kidney	TCGA-KO-8411	0.0399992	0.0282021	0.0235018	-0.0188014	0.00324886	0	21	0
Kidney	TCGA-KO-8407	0.171666	0.0599022	0.0709046	-0.0819071	0	1	20	2
Kidney	TCGA-KO-8406	0.0613025	0.0221843	0.0307167	-0.0392491	0.00156863	1	51	1
Kidney	TCGA-KO-8405	0.0440945	0.0367171	0.0280777	-0.0194384	0.00088574	17	52	0
Kidney	TCGA-KN-8437	0.0591472	0.0353774	0.0448113	-0.0542453	0.00187266	1	0	0
Kidney	TCGA-KN-8435	0.123819	0.0507042	0.0676056	-0.084507	0.00265393	0	23	0
Kidney	TCGA-KN-8434	0.0534166	0.0304472	0.0285442	-0.0266413	0.00212202	1	47	0
Kidney	TCGA-KN-8432	0.0498129	0.0330314	0.0309004	-0.0287693	0.00104058	2	3	0
Kidney	TCGA-KN-8431	0.0150526	0.0205832	0.0154374	-0.0102916	0.00156006	0	1	0
Kidney	TCGA-KN-8429	0.0506597	0.0463576	0.0264901	-0.00662252	0.00176056	0	25	0
Kidney	TCGA-KN-8427	0.0685818	0.0546407	0.0568862	-0.0591317	0.000910125	3	40	1
Kidney	TCGA-KN-8426	0.113649	0.0472698	0.0529747	-0.0586797	0.00201694	0	35	0
Kidney	TCGA-KN-8425	0.0684118	0.0574713	0.0413793	-0.0252874	0.00274474	4	13	2
Kidney	TCGA-KN-8424	0.10412	0.0415913	0.0307414	-0.0198915	0.00202943	4	41	2
Kidney	TCGA-KN-8422	0.0930302	0.052521	0.0567227	-0.0609244	0.0016	0	14	0
Kidney	TCGA-KN-8421	0.0564325	0.0392749	0.0256798	-0.0120846	0.000729395	0	10	0
Kidney	TCGA-KN-8419	0.0752659	0.0422265	0.0335893	-0.024952	0.0037961	1	70	0
Kidney	TCGA-KN-8418	0.085111	0.0490323	0.04	-0.0309677	0.000609013	0	6	1
Kidney	TCGA-KM-8639	0.0239692	0.0485584	0.0182094	0.0121396	0.00211268	0	0	0
Kidney	TCGA-KM-8477	0.0311447	0.0427729	0.0265487	-0.0103245	0.000687758	0	9	1
Kidney	TCGA-KM-8476	0.0450276	0.024976	0.0172911	-0.00960615	0.00498615	0	6	0
Kidney	TCGA-KM-8443	0.232707	0.0796577	0.0776827	-0.0757077	0.00322581	0	18	0
Kidney	TCGA-KM-8442	0.0496911	0.0289256	0.0216942	-0.0144628	0.00289855	0	18	1
Kidney	TCGA-KM-8441	0.0363752	0.0427046	0.0195729	0.00355872	0.000784314	1	3	0
Kidney	TCGA-KM-8440	0.0430287	0.0359408	0.0190275	-0.00211416	0.000834724	0	20	0
Kidney	TCGA-KM-8439	0.043714	0.0522648	0.0139373	0.0243902	0.00114155	0	2	2
Kidney	TCGA-KM-8438	0.0988922	0.0339123	0.0388751	-0.0438379	0.000905797	0	1	0
Kidney	TCGA-KL-8346	0.0438919	0.0308219	0.0171233	-0.00342466	0.00330813	0	4	0
Kidney	TCGA-KL-8344	0.0302873	0.0394477	0.0315582	-0.0236686	0.00237718	0	10	0
Kidney	TCGA-KL-8343	0.0302268	0.0326975	0.0245232	-0.0163488	0.00249377	1	1	1
Kidney	TCGA-KL-8342	0.0576429	0.0327225	0.0327225	-0.0327225	0	1	28	0
Kidney	TCGA-KL-8341	0.257661	0.0710355	0.0835418	-0.096048	0.00304878	0	36	0
Kidney	TCGA-KL-8340	0.0491146	0.0177165	0.0295276	-0.0413386	0.0017138	0	16	0
Kidney	TCGA-KL-8334	0.0676351	0.0336323	0.0269058	-0.0201794	0.00369686	0	46	1
Kidney	TCGA-KL-8333	0.0239913	0.045929	0.0208768	0.00417537	0.00501253	8	34	0
Kidney	TCGA-KL-8332	0.115777	0.0554124	0.0554124	-0.0554124	0	2	30	1
Kidney	TCGA-KL-8331	0.0556002	0.0262172	0.0224719	-0.0187266	0.0015625	0	18	0
Kidney	TCGA-KL-8330	0.0603528	0.0466926	0.0233463	0	0.00304723	0	6	0
Kidney	TCGA-KL-8328	0.0407714	0.0276074	0.0235174	-0.0194274	0.00448682	0	8	0
Kidney	TCGA-KL-8327	0.0257615	0.022673	0.026253	-0.0298329	0.000629723	0	1	0
Kidney	TCGA-KL-8326	0.0209577	0.030303	0.032634	-0.034965	0.00118906	0	9	0
Kidney	TCGA-KL-8325	0.055247	0.0194076	0.0337079	-0.0480082	0.0011554	1	62	0
Kidney	TCGA-KL-8323	0.148433	0.0444104	0.0535988	-0.0627871	0.00188501	0	52	1
Kidney	TCGA-IA-A40Y	0.137611	0.059952	0.0533573	-0.0467626	0.00152207	0	14	3
Kidney	TCGA-IA-A40X	0.0426009	0.046697	0.0341686	-0.0216401	0.00114942	0	3	1
Kidney	TCGA-HE-A5NL	0.0411544	0.0430339	0.035503	-0.027972	0.00155328	0	1	3
Kidney	TCGA-HE-A5NJ	0.0830205	0.0510255	0.0365183	-0.022011	0.00219505	0	8	0
Kidney	TCGA-HE-A5NH	0.0531435	0.0488029	0.0395948	-0.0303867	0.00083426	0	2	1
Kidney	TCGA-HE-A5NF	0.0518675	0.0499426	0.043628	-0.0373134	0.00194049	3	2	1
Kidney	TCGA-GL-A59R	0.0492352	0.0554389	0.0390592	-0.0226795	0.00209314	0	2	2
Kidney	TCGA-GL-A4EM	0.0624408	0.0510315	0.0477742	-0.0445168	0.00150015	2	6	2
Kidney	TCGA-DV-5566	0.0531814	0.0519553	0.0379888	-0.0240224	0.00149925	0	15	1
Kidney	TCGA-CZ-5987	0.0689074	0.059088	0.0436737	-0.0282595	0.00143575	2	14	1
Kidney	TCGA-CZ-5454	0.0738459	0.0629723	0.0415617	-0.0201511	0.00213371	4	8	3
Kidney	TCGA-CZ-5453	0.0565404	0.05549	0.0338449	-0.0121999	0.00194647	4	9	4
Kidney	TCGA-CW-6093	0.065295	0.0528621	0.046919	-0.0409759	0.00169173	9	10	0
Kidney	TCGA-CW-6087	0.0487685	0.0425839	0.033201	-0.0238181	0.00117178	1	76	10
Kidney	TCGA-CW-5585	0.0642182	0.0530612	0.0530612	-0.0530612	0.00110051	6	9	0
Kidney	TCGA-CJ-6033	0.096145	0.0654571	0.0508716	-0.036286	0.000203583	5	10	2
Kidney	TCGA-CJ-5682	0.0709797	0.0487239	0.0456303	-0.0425367	0.00113559	2	9	1
Kidney	TCGA-CJ-5681	0.122617	0.0737135	0.0410292	-0.00834492	0.0016214	0	24	6
Kidney	TCGA-CJ-4918	0.0427013	0.0514328	0.0451874	-0.038942	0.00184026	0	9	2
Kidney	TCGA-CJ-4899	0.0549457	0.0587084	0.0459883	-0.0332681	0.00193143	1	1	1
Kidney	TCGA-CJ-4878	0.0521194	0.0414293	0.0367685	-0.0321077	0.00085034	NaN	NaN	NaN
Kidney	TCGA-CJ-4870	0.0660313	0.0508906	0.043257	-0.0356234	0.00143554	NaN	NaN	NaN
Kidney	TCGA-CJ-4639	0.0568657	0.0492582	0.0451039	-0.0409496	0.000668226	0	0	2
Kidney	TCGA-BP-5168	0.0714422	0.0560359	0.0457893	-0.0355427	0.00160064	1	2	0
Kidney	TCGA-BP-5010	0.0759831	0.0522088	0.042838	-0.0334672	0.00152091	1	4	0
Kidney	TCGA-BP-4977	0.0443684	0.0399556	0.0299667	-0.0199778	0.00156789	1	3	1
Kidney	TCGA-BP-4968	0.0606211	0.0476485	0.0476485	-0.0476485	0.00166168	0	14	0
Kidney	TCGA-BP-4807	0.0549758	0.0442359	0.0408847	-0.0375335	0.00103484	NaN	NaN	NaN
Kidney	TCGA-BP-4781	0.0826668	0.0558169	0.0479774	-0.040138	0.0013245	NaN	NaN	NaN
Kidney	TCGA-BP-4756	0.0439934	0.0440758	0.0407583	-0.0374408	0.00113669	NaN	NaN	NaN
Kidney	TCGA-BP-4327	0.0375753	0.031856	0.0325485	-0.033241	0.00338219	NaN	NaN	NaN
Kidney	TCGA-BP-4326	0.0733576	0.0500198	0.046447	-0.0428742	0.00222668	NaN	NaN	NaN
Kidney	TCGA-B9-A44B	0.0679183	0.0567102	0.0463183	-0.0359264	0.00176897	0	12	1
Kidney	TCGA-B9-4617	0.0504117	0.0561031	0.0363912	-0.0166793	0.000831255	2	8	0
Kidney	TCGA-B9-4117	0.0647831	0.057844	0.0394391	-0.0210342	0.00373134	5	6	3
Kidney	TCGA-B9-4116	0.0587062	0.0514844	0.040962	-0.0304397	0.0013655	3	0	0
Kidney	TCGA-B9-4115	0.079909	0.0656092	0.0497477	-0.0338861	0.000838223	0	9	2
Kidney	TCGA-B9-4114	0.0748844	0.0642487	0.0455959	-0.026943	0.000619579	4	4	0
Kidney	TCGA-B9-4113	0.0742069	0.067217	0.0465802	-0.0259434	0.00169664	1	3	4
Kidney	TCGA-B3-3925	0.060423	0.0569106	0.0442638	-0.031617	0.00106952	4	4	2
Kidney	TCGA-B2-4102	0.0589459	0.0580838	0.0377246	-0.0173653	0.00198544	3	3	1
Kidney	TCGA-B2-4101	0.0686334	0.0402793	0.0510204	-0.0617615	0.0014339	2	4	1
Kidney	TCGA-B2-4099	0.0528597	0.0446593	0.0428177	-0.0409761	0.00105208	3	5	2
Kidney	TCGA-B1-A47O	0.0532908	0.0495238	0.04	-0.0304762	0.000504286	NaN	NaN	NaN
Kidney	TCGA-B1-A47N	0.0325015	0.0337838	0.0243243	-0.0148649	0.00132626	0	7	0
Kidney	TCGA-B1-A47M	0.06823	0.0621447	0.0447139	-0.0272831	0.00192031	1	25	0
Kidney	TCGA-B0-5695	0.0625353	0.043554	0.0414634	-0.0393728	0.00103627	2	5	1
Kidney	TCGA-B0-5693	0.0703195	0.0621931	0.0441899	-0.0261866	0.000864304	1	8	1
Kidney	TCGA-B0-5094	0.126513	0.0567402	0.0657752	-0.0748103	0.00134771	3	1	5
Kidney	TCGA-AL-A5DJ	0.155963	0.124286	0.0666667	-0.00904762	0.00552127	NaN	NaN	NaN
Kidney	TCGA-AL-3473	0.0640824	0.0514184	0.0419622	-0.0325059	0.00273411	12	12	16
Kidney	TCGA-AL-3472	0.062522	0.0518395	0.0392977	-0.0267559	0.000464253	1	0	0
Kidney	TCGA-AL-3468	0.0603239	0.053393	0.035825	-0.018257	0.00171527	NaN	NaN	NaN
Kidney	TCGA-AL-3466	0.116614	0.0819593	0.0557711	-0.0295829	0.00331492	0	0	0
Kidney	TCGA-AK-3455	0.052586	0.0575888	0.0446717	-0.0317546	0.00213025	4	3	3
Kidney	TCGA-AK-3454	0.0352227	0.0385126	0.0338645	-0.0292165	0.00159299	NaN	NaN	NaN
Kidney	TCGA-AK-3428	0.0699411	0.0523789	0.0419031	-0.0314273	0.00098741	NaN	NaN	NaN
Kidney	TCGA-A4-A57E	0.0775404	0.0560174	0.0477051	-0.0393928	0.00172339	2	14	1
Kidney	TCGA-A4-A4ZT	0.0704835	0.0663772	0.0452854	-0.0241936	0.00393842	1	3	1
Kidney	TCGA-A4-A48D	0.0723415	0.0571113	0.0490052	-0.040899	0.00132363	0	1	1
Kidney	TCGA-A3-3387	0.0703813	0.0516768	0.053326	-0.0549753	0.000844357	2	15	1
Kidney	TCGA-A3-3372	0.0836566	0.054552	0.0433526	-0.0321532	0.00158586	NaN	NaN	NaN
Kidney	TCGA-A3-3363	0.081063	0.05718	0.0441845	-0.0311891	0.00193498	3	7	2
Kidney	TCGA-A3-3308	0.0446088	0.0444609	0.0381623	-0.0318637	0.00109481	5	3	2
Liver	TCGA-PD-A5DF	0.0765559	0.0587355	0.0561167	-0.0534979	0.000839454	0	36	3
Liver	TCGA-MR-A520	0.0214906	0.0328168	0.0291705	-0.0255242	0.00193611	1	0	0
Liver	TCGA-HP-A5MZ	0.0457685	0.038421	0.0452632	-0.0521053	0.00229424	0	10	0
Liver	TCGA-G3-A5SL	0.0930882	0.061473	0.0539339	-0.0463947	0.00115996	0	4	1
Liver	TCGA-G3-A3CK	0.0313242	0.0479578	0.0488756	-0.0497935	0.00314735	1	9	0
Liver	TCGA-G3-A25Y	0.0750591	0.0471276	0.0440316	-0.0409357	0.00235756	3	56	0
Liver	TCGA-G3-A25W	0.0950865	0.0626542	0.0495807	-0.0365072	0.00207162	NaN	NaN	NaN
Liver	TCGA-G3-A25V	0.040715	0.0511413	0.0427622	-0.0343831	0.00152555	1	0	0
Liver	TCGA-G3-A25T	0.0689276	0.0538881	0.0409277	-0.0279673	0.00207828	0	13	2
Liver	TCGA-G3-A25S	0.050752	0.0516059	0.0474558	-0.0433057	0.00120567	0	11	0
Liver	TCGA-FV-A4ZQ	0.0384311	0.053135	0.0414453	-0.0297556	0.000879662	2	12	3
Liver	TCGA-FV-A496	0.118687	0.0700235	0.0770699	-0.0841163	0.0016909	1	7	1
Liver	TCGA-FV-A495	0.0815501	0.0581583	0.0597738	-0.0613893	0.00158866	0	8	0
Liver	TCGA-FV-A3R3	0.045709	0.0447271	0.0406237	-0.0365203	0.00100807	1	3	2
Liver	TCGA-FV-A3R2	0.0456272	0.0482699	0.0439081	-0.0395464	0.000938233	0	14	0
Liver	TCGA-FV-A3I1	0.0460461	0.0512569	0.0372184	-0.0231799	0.00101351	0	21	3
Liver	TCGA-FV-A3I0	0.0885276	0.054774	0.050883	-0.0469919	0.00124026	1	13	1
Liver	TCGA-FV-A2QQ	0.0601241	0.0516947	0.0554819	-0.0592691	0.00140693	0	13	0
Liver	TCGA-FV-A23B	0.0478861	0.0477356	0.0462668	-0.044798	0.00194472	0	10	0
Liver	TCGA-ES-A2HT	0.0404568	0.0504904	0.0424991	-0.0345078	0.00133105	0	1	0
Liver	TCGA-ES-A2HS	0.0443415	0.0442078	0.0425944	-0.040981	0.000779879	0	5	0
Liver	TCGA-EP-A3RK	0.0489382	0.0444277	0.0402861	-0.0361446	0.000865801	0	18	0
Liver	TCGA-EP-A2KB	0.0424279	0.0489098	0.0391868	-0.0294638	0.00146652	0	3	0
Liver	TCGA-EP-A2KA	0.0702629	0.0564478	0.0531412	-0.0498347	0.00132926	1	21	0
Liver	TCGA-EP-A26S	0.0270122	0.0426366	0.032035	-0.0214335	0.00203224	2	1	0
Liver	TCGA-ED-A4XI	0.0395981	0.0444866	0.0366856	-0.0288847	0.000823529	2	2	1
Liver	TCGA-ED-A459	0.00702151	0.0475588	0.0467999	-0.046041	0.00190791	0	6	0
Liver	TCGA-DD-A4NG	0.0726348	0.0631712	0.0514845	-0.0397979	0.00127644	0	2	0
Liver	TCGA-DD-A4NE	0.050432	0.0457053	0.0429472	-0.0401891	0.00223364	0	36	0
Liver	TCGA-DD-A4ND	0.0481238	0.0556297	0.0396084	-0.023587	0.000689814	1	3	0
Liver	TCGA-DD-A4NB	0.041229	0.0434363	0.0337838	-0.0241313	0.00148662	0	1	0
Liver	TCGA-DD-A4NA	0.0358983	0.0418782	0.0298223	-0.0177665	0.00136008	0	4	0
Liver	TCGA-DD-A3A9	0.0105948	0.045134	0.0290673	-0.0130005	0.00135389	0	0	0
Liver	TCGA-DD-A3A8	0.0667572	0.0535897	0.0523624	-0.0511352	0.00130332	1	4	0
Liver	TCGA-DD-A3A7	0.0499737	0.0513875	0.0302158	-0.00904419	0.00129579	0	0	0
Liver	TCGA-DD-A3A6	0.0116254	0.0186667	0.024	-0.0293333	0.00102828	0	0	0
Liver	TCGA-DD-A1EL	0.030336	0.0342857	0.0307692	-0.0272527	0.00168606	1	43	1
Liver	TCGA-DD-A1EJ	0.041251	0.0416813	0.0381786	-0.034676	0.0015096	0	2	0
Liver	TCGA-DD-A1EI	0.116042	0.0554446	0.0729271	-0.0904096	0.00146242	0	47	1
Liver	TCGA-DD-A1EH	0.0331803	0.0419162	0.0202096	0.00149701	0.00138217	1	1	0
Liver	TCGA-DD-A1EG	0.0555872	0.0546265	0.0516537	-0.0486808	0.00149222	NaN	NaN	NaN
Liver	TCGA-DD-A1ED	0.0405737	0.0478668	0.0416233	-0.0353798	0.00144023	1	0	0
Liver	TCGA-DD-A1EB	0.0564468	0.0511487	0.0466696	-0.0421904	0.000956676	0	1	0
Liver	TCGA-CC-A1HT	0.0471846	0.0461404	0.0467208	-0.0473012	0.00154126	11	4	10
Liver	TCGA-CC-5262	0.0549785	0.0472496	0.0441937	-0.0411378	0.000985437	1	5	2
Liver	TCGA-CC-5261	0.0621155	0.0414351	0.0389085	-0.036382	0.00200803	NaN	NaN	NaN
Liver	TCGA-CC-5260	4.07348e-15	0.0432544	0.0226571	-0.00205973	0.0017138	2	8	1
Liver	TCGA-BW-A5NQ	0.0437243	0.0508594	0.044502	-0.0381446	0.00159979	1	36	2
Liver	TCGA-BW-A5NP	0.0466909	0.0470822	0.03813	-0.0291777	0.000690012	0	0	0
Liver	TCGA-BW-A5NO	0.0857649	0.0656388	0.0610594	-0.0564799	0.00136251	0	19	0
Liver	TCGA-BC-A217	0.0472987	0.0485175	0.0556236	-0.0627297	0.00118937	0	74	2
Liver	TCGA-BC-A216	0.0348224	0.0450185	0.0376384	-0.0302583	0.00187032	0	29	0
Liver	TCGA-BC-A10Q	0.0525347	0.0455199	0.0483948	-0.0512698	0.00291687	0	3	2
Low-grade glioma	TCGA-IK-7675	0.0208616	0.0260512	0.0274223	-0.0287934	0.00209205	0	2	0
Low-grade glioma	TCGA-HW-7487	0.0122612	0.0242005	0.0121003	0	0.00327511	0	1	0
Low-grade glioma	TCGA-HW-7486	0.00985789	0.0201568	0.0179171	-0.0156775	0.00129534	1	2	0
Low-grade glioma	TCGA-HT-7695	0.0101898	0.0195122	0.0121951	-0.00487805	0.002772	0	4	0
Low-grade glioma	TCGA-HT-7602	0.0296672	0.02537	0.0169133	-0.00845666	0	0	2	0
Low-grade glioma	TCGA-FG-8182	0.0567271	0.0307143	0.035	-0.0392857	0.00134832	0	3	0
Low-grade glioma	TCGA-FG-5964	0.00876016	0.0290541	0.0121622	0.00472973	0.000896861	0	1	0
Low-grade glioma	TCGA-EZ-7264	0.00681798	0.0223077	0.00923077	0.00384615	0.00389484	0	6	0
Low-grade glioma	TCGA-E1-5319	5.56314e-11	0.0176523	0.0105913	-0.00353045	0.000548246	0	7	0
Low-grade glioma	TCGA-E1-5318	0.0146455	0.0270088	0.0114787	0.00405132	0.00356347	0	2	0
Low-grade glioma	TCGA-DU-7301	0.0242309	0.0183639	0.0175292	-0.0166945	0.003003	0	7	0
Low-grade glioma	TCGA-DU-7009	0.0274602	0.0174717	0.0195272	-0.0215827	0.00299043	0	1	0
Low-grade glioma	TCGA-DU-6407	0.074816	0.0340557	0.0319917	-0.0299278	0.00176991	0	4	0
Low-grade glioma	TCGA-DU-6401	0.0275228	0.0183246	0.0165794	-0.0148342	0.00315292	0	1	0
Low-grade glioma	TCGA-DU-5874	0.0127316	0.0259906	0.0217299	-0.0174691	0.00248911	0	7	0
Low-grade glioma	TCGA-CS-6668	0.0173452	0.025641	0.0138067	-0.00197239	0	0	3	0
Low-grade glioma	TCGA-CS-5395	0.0129946	0.0167729	0.0114056	-0.00603824	0.00261283	0	0	0
Lung	TCGA-98-8022	0.155782	0.090762	0.0714916	-0.0522212	0.0029445	2	56	2
Lung	TCGA-97-8171	0.0995796	0.0671893	0.054498	-0.0418066	0.00237079	0	10	1
Lung	TCGA-96-7545	0.111167	0.0817539	0.0599717	-0.0381895	0.00248633	10	68	3
Lung	TCGA-94-7943	0.555719	0.253657	0.105766	0.0421238	0.00985197	10	161	4
Lung	TCGA-92-8064	0.0601916	0.0509313	0.0461621	-0.041393	0.0016256	14	17	7
Lung	TCGA-91-6847	0.146157	0.0629259	0.0593186	-0.0557114	0.00346067	0	59	0
Lung	TCGA-91-6840	0.496956	0.234935	0.0964377	0.0420597	0.00692094	3	18	4
Lung	TCGA-90-7767	0.121071	0.0800205	0.0661708	-0.0523211	0.00196938	5	54	4
Lung	TCGA-85-8277	0.145096	0.0979085	0.0715686	-0.0452288	0.00234847	2	68	3
Lung	TCGA-85-8052	0.0862382	0.0552462	0.0595289	-0.0638116	0.00191394	4	63	0
Lung	TCGA-78-7535	0.0473442	0.0540254	0.0471398	-0.0402542	0.00185502	0	18	0
Lung	TCGA-78-7158	0.132732	0.110701	0.0604994	-0.0102978	0.00259548	5	11	8
Lung	TCGA-77-7139	0.100887	0.0685627	0.064195	-0.0598273	0.00230717	14	97	11
Lung	TCGA-77-6843	0.174161	0.106168	0.0701132	-0.0340581	0.00262903	1	56	2
Lung	TCGA-75-7030	0.0272324	0.025	0.028125	-0.03125	0.0021692	2	3	0
Lung	TCGA-75-6203	0.0675085	0.049495	0.0313131	-0.0131313	0.00290192	3	4	1
Lung	TCGA-75-5147	0.123047	0.0589191	0.0629825	-0.0670459	0.000987898	23	243	5
Lung	TCGA-73-4666	0.0757991	0.0508908	0.0535879	-0.0562851	0.00164722	12	189	21
Lung	TCGA-73-4659	0.0564619	0.042859	0.043251	-0.043643	0.00193729	10	5	3
Lung	TCGA-68-8250	0.0792008	0.0596356	0.0534444	-0.0472531	0.00184748	10	22	8
Lung	TCGA-68-7755	0.129938	0.0927188	0.061693	-0.0306671	0.00279795	3	95	3
Lung	TCGA-67-6215	0.0218929	0.0728705	0.0457902	-0.01871	0.000310656	1	10	4
Lung	TCGA-67-3771	0.239944	0.147486	0.0872003	-0.0269141	0.0032204	10	94	12
Lung	TCGA-66-2795	0.116166	0.086276	0.0637184	-0.0411607	0.00280685	5	51	5
Lung	TCGA-66-2793	0.0634526	0.0507098	0.0451303	-0.0395508	0.00158533	1	15	0
Lung	TCGA-66-2789	0.102583	0.074653	0.0530077	-0.0313625	0.00185284	32	6	23
Lung	TCGA-66-2766	0.302405	0.179126	0.091714	-0.0043017	0.00400255	4	63	3
Lung	TCGA-66-2759	0.20077	0.133778	0.0742004	-0.0146226	0.00351243	21	82	15
Lung	TCGA-66-2757	0.067603	0.050183	0.0493989	-0.0486147	0.00163023	4	51	4
Lung	TCGA-66-2756	0.0705311	0.0546091	0.0523274	-0.0500456	0.00153426	0	70	3
Lung	TCGA-66-2744	0.170762	0.10304	0.0733514	-0.0436631	0.00292281	9	84	10
Lung	TCGA-64-1680	0.203567	0.123332	0.0478601	0.0276116	0.0066385	0	4	6
Lung	TCGA-64-1678	0.0559292	0.0539427	0.045508	-0.0370734	0.00149257	NaN	NaN	NaN
Lung	TCGA-60-2726	0.131863	0.092908	0.0629925	-0.033077	0.00223598	0	57	1
Lung	TCGA-60-2724	0.0622201	0.0469279	0.0495283	-0.0521287	0.0015361	2	15	3
Lung	TCGA-60-2722	0.199681	0.140196	0.0778122	-0.0154283	0.00333752	8	110	9
Lung	TCGA-60-2719	0.0685471	0.0542295	0.0439996	-0.0337697	0.00176542	25	69	12
Lung	TCGA-60-2713	0.165838	0.106525	0.0722852	-0.0380448	0.00176597	17	99	3
Lung	TCGA-60-2711	0.18593	0.107195	0.0757709	-0.0443465	0.00227407	21	96	2
Lung	TCGA-60-2698	0.559624	0.248824	0.102797	0.0432304	0.0079342	42	100	53
Lung	TCGA-60-2695	0.0882152	0.0595133	0.0591225	-0.0587316	0.00158604	16	128	16
Lung	TCGA-56-7582	0.0880976	0.0667097	0.0583133	-0.049917	0.00204713	61	84	7
Lung	TCGA-56-1622	0.0804294	0.0533096	0.056954	-0.0605984	0.00120867	46	55	18
Lung	TCGA-55-8299	0.054105	0.0488084	0.0469018	-0.0449952	0.0015829	13	0	4
Lung	TCGA-55-7281	0.0914595	0.0838945	0.0539322	-0.0239699	0.0020297	6	8	4
Lung	TCGA-55-6986	0.0510062	0.0460299	0.0345224	-0.023015	0.00120265	1	4	1
Lung	TCGA-55-6984	0.049943	0.0511073	0.0247019	0.00170358	0.00391773	1	1	0
Lung	TCGA-55-6982	0.693222	0.291567	0.109719	0.0721293	0.0123217	1	6	13
Lung	TCGA-55-6972	0.350334	0.228447	0.0980616	0.0323236	0.0061104	0	7	0
Lung	TCGA-52-7812	0.136998	0.108257	0.0676772	-0.0270977	0.00319226	1	30	10
Lung	TCGA-50-6597	0.247053	0.108923	0.0863117	-0.0637005	0.00330033	1	11	3
Lung	TCGA-50-6591	0.119898	0.0728282	0.0434357	-0.0140431	0.00188088	0	6	0
Lung	TCGA-50-5932	0.0562897	0.0522913	0.049761	-0.0472308	0.00141343	0	4	1
Lung	TCGA-50-5930	0.0380602	0.0418299	0.0404876	-0.0391453	0.00160654	0	0	1
Lung	TCGA-49-6742	0.367781	0.267568	0.103468	0.0606322	0.00886817	1	33	12
Lung	TCGA-49-4512	0.0794104	0.0518242	0.0480929	-0.0443615	0.00107527	0	11	1
Lung	TCGA-49-4486	0.386818	0.208932	0.0866441	0.0356438	0.00672665	12	17	22
Lung	TCGA-44-6148	0.036196	0.0150376	0.0263158	-0.037594	0.00344037	0	6	0
Lung	TCGA-44-2659	0.0647749	0.0455432	0.0495123	-0.0534813	0.00139513	0	5	1
Lung	TCGA-43-5670	0.404115	0.177045	0.0892697	-0.00149447	0.00419704	83	175	60
Lung	TCGA-43-3920	0.199233	0.122745	0.0742368	-0.0257285	0.00327658	9	83	4
Lung	TCGA-43-3394	0.0632098	0.0529693	0.0466609	-0.0403524	0.00174698	5	124	2
Lung	TCGA-38-4628	0.116624	0.0689832	0.0563163	-0.0436494	0.00119048	1	79	1
Lung	TCGA-37-4135	0.0915098	0.0606352	0.0624318	-0.0642284	0.00166902	3	92	3
Lung	TCGA-34-5240	0.220176	0.136508	0.0819049	-0.0273016	0.00361781	10	293	9
Lung	TCGA-34-2600	0.395958	0.223884	0.0992349	0.0254143	0.00596078	19	10	12
Lung	TCGA-34-2596	0.161917	0.116562	0.0642558	-0.0119497	0.00331519	2	62	2
Lung	TCGA-33-4586	0.0733542	0.0513336	0.054111	-0.0568884	0.00165374	0	25	0
Lung	TCGA-22-5492	0.0829085	0.060255	0.0495041	-0.0387532	0.00136448	9	25	21
Lung	TCGA-22-5485	0.0775778	0.0559861	0.0491474	-0.0423087	0.00186729	5	89	7
Lung	TCGA-22-5477	0.503424	0.227399	0.103031	0.0213355	0.0082323	4	71	2
Lung	TCGA-22-1016	0.085089	0.0628923	0.0561035	-0.0493147	0.00161181	144	16	117
Lung	TCGA-21-5782	0.213323	0.137896	0.0688105	0.000275242	0.00352342	0	1	4
Lung	TCGA-21-1083	0.137291	0.0974245	0.0666153	-0.0358061	0.00267435	NaN	NaN	NaN
Lung	TCGA-21-1082	0.27584	0.169337	0.0819409	0.00545507	0.00417617	56	170	59
Lung	TCGA-21-1078	0.630291	0.260327	0.0906729	0.0789815	0.00868687	NaN	NaN	NaN
Lung	TCGA-21-1076	0.138489	0.102996	0.0644496	-0.0259035	0.00258577	118	50	56
Lung	TCGA-18-4721	0.0916652	0.058848	0.0613478	-0.0638475	0.00135565	0	52	2
Lung	TCGA-18-3415	0.289938	0.175716	0.0870928	0.0015305	0.00478405	40	156	31
Lung	TCGA-18-3408	0.109686	0.0650494	0.0644053	-0.0637613	0.00242395	3	44	2
Lung	TCGA-05-5429	0.103018	0.0435597	0.0426229	-0.0416862	0.00185014	1	29	0
Lung	TCGA-05-4420	0.0494919	0.0426331	0.0418599	-0.0410868	0.00172691	11	14	4
Lung	TCGA-05-4398	0.10103	0.0841907	0.0565167	-0.0288426	0.00247397	4	48	7
Lung	TCGA-05-4397	0.145811	0.105302	0.0666523	-0.0280031	0.00283013	10	270	25
Lung	TCGA-05-4396	0.0912104	0.0794899	0.0582635	-0.037037	0.00195465	0	1	1
Lung	TCGA-05-4395	0.256043	0.188188	0.0819293	0.0243294	0.00503341	6	10	3
Lung	TCGA-05-4389	0.213616	0.140302	0.0663535	0.00759468	0.00375043	1	68	4
OV	TCGA-61-2000	0.0824049	0.051752	0.0382749	-0.0247978	0.00343107	NaN	NaN	NaN
OV	TCGA-36-1574	0.0608866	0.0411633	0.0250559	-0.00894855	0.00184892	NaN	NaN	NaN
OV	TCGA-25-2400	0.091531	0.05	0.0450472	-0.0400943	0.00183122	NaN	NaN	NaN
OV	TCGA-25-2391	0.102832	0.0599793	0.0479145	-0.0358497	0.0017748	NaN	NaN	NaN
OV	TCGA-25-1634	0.0562322	0.0385042	0.032133	-0.0257618	0.00159179	NaN	NaN	NaN
OV	TCGA-25-1632	0.145059	0.0661076	0.0707943	-0.075481	0.00210716	NaN	NaN	NaN
OV	TCGA-25-1319	0.0453951	0.0339031	0.022792	-0.0116809	0.00194656	4	115	4
OV	TCGA-24-2290	0.106356	0.057883	0.0537256	-0.0495683	0.00280689	NaN	NaN	NaN
OV	TCGA-24-2024	0.152726	0.0708928	0.0631503	-0.0554077	0.0018315	NaN	NaN	NaN
OV	TCGA-24-1614	0.0727772	0.044428	0.0303591	-0.0162903	0.00199027	NaN	NaN	NaN
OV	TCGA-24-1562	0.112965	0.0689198	0.0417495	-0.0145792	0.00391236	NaN	NaN	NaN
OV	TCGA-24-1558	0.105102	0.0490327	0.0343562	-0.0196798	0.00154525	NaN	NaN	NaN
OV	TCGA-24-1557	0.0901817	0.0492469	0.0448468	-0.0404468	0.00117446	NaN	NaN	NaN
OV	TCGA-24-1552	0.0724238	0.043151	0.0416458	-0.0401405	0.00215716	NaN	NaN	NaN
OV	TCGA-24-1548	0.0704806	0.0389516	0.054241	-0.0695304	0.00263273	NaN	NaN	NaN
OV	TCGA-24-1544	0.0378535	0.0326319	0.0243977	-0.0161635	0.00363967	NaN	NaN	NaN
OV	TCGA-24-1466	0.135706	0.0600869	0.0506757	-0.0412645	0.00221239	NaN	NaN	NaN
OV	TCGA-24-1419	0.0766247	0.0523542	0.0425158	-0.0326774	0.00207727	NaN	NaN	NaN
OV	TCGA-24-1103	0.095726	0.0534569	0.0427655	-0.0320741	0.00158888	NaN	NaN	NaN
OV	TCGA-24-0982	0.0837974	0.0436489	0.0392349	-0.034821	0.00216049	NaN	NaN	NaN
OV	TCGA-23-1124	0.117453	0.0602955	0.0500452	-0.039795	0.00145476	NaN	NaN	NaN
OV	TCGA-23-1118	0.0414599	0.0437593	0.0273496	-0.0109398	0.00232145	NaN	NaN	NaN
OV	TCGA-23-1110	0.0419479	0.0441759	0.0289223	-0.0136688	0.00196828	0	0	0
OV	TCGA-13-1491	0.0961858	0.0629613	0.0434216	-0.0238819	0.0010463	NaN	NaN	NaN
OV	TCGA-13-1487	0.0446633	0.0420322	0.0248538	-0.00767544	0.00285401	NaN	NaN	NaN
OV	TCGA-13-1477	0.0249263	0.0287234	0.0255319	-0.0223404	0.00327869	0	12	0
OV	TCGA-13-0912	0.0544321	0.0322581	0.0361513	-0.0400445	0.00224503	NaN	NaN	NaN
OV	TCGA-13-0906	0.0714946	0.0460674	0.0429213	-0.0397753	0.00196489	NaN	NaN	NaN
OV	TCGA-13-0890	0.115835	0.055407	0.0431792	-0.0309515	0.00263726	NaN	NaN	NaN
OV	TCGA-13-0751	0.0433552	0.033241	0.0310865	-0.028932	0.00238426	NaN	NaN	NaN
OV	TCGA-13-0727	0.143474	0.0695866	0.0507573	-0.031928	0.00259067	NaN	NaN	NaN
OV	TCGA-13-0725	0.0368172	0.0306243	0.0212014	-0.0117786	0.0022981	NaN	NaN	NaN
OV	TCGA-13-0723	0.0908552	0.0536688	0.033543	-0.0134172	0.0015456	NaN	NaN	NaN
OV	TCGA-13-0720	0.0396917	0.0463008	0.0319735	-0.0176461	0.00199496	NaN	NaN	NaN
OV	TCGA-10-0938	0.103095	0.0499882	0.055674	-0.0613599	0.00137952	NaN	NaN	NaN
OV	TCGA-10-0937	0.116718	0.0578106	0.0516605	-0.0455105	0.00170233	NaN	NaN	NaN
OV	TCGA-09-2050	0.0802475	0.0500881	0.0401096	-0.0301311	0.00240182	NaN	NaN	NaN
OV	TCGA-09-2045	0.037753	0.0362785	0.0374488	-0.0386191	0.000933416	NaN	NaN	NaN
OV	TCGA-09-1666	0.0633296	0.049456	0.0301682	-0.0108803	0.000815439	NaN	NaN	NaN
OV	TCGA-04-1542	0.0568445	0.0384268	0.0352622	-0.0320976	0.00130473	NaN	NaN	NaN
OV	TCGA-04-1514	0.0526075	0.0370059	0.0315391	-0.0260723	0.0020403	NaN	NaN	NaN
OV	TCGA-04-1371	0.0508902	0.0386978	0.0276413	-0.0165848	0.00214746	NaN	NaN	NaN
OV	TCGA-04-1367	0.083107	0.0504184	0.0437674	-0.0371165	0.00102054	NaN	NaN	NaN
OV	TCGA-04-1349	0.0824943	0.0421687	0.038822	-0.0354752	0.000806452	NaN	NaN	NaN
OV	TCGA-04-1347	0.0582284	0.0377564	0.0357191	-0.0336819	0.00171277	NaN	NaN	NaN
OV	TCGA-04-1331	0.0898501	0.0506539	0.0440108	-0.0373677	0.00129668	NaN	NaN	NaN
Prostate	TCGA-HI-7169	0.0392363	0.0288582	0.0263488	-0.0238394	0.00152964	0	0	0
Prostate	TCGA-HC-8258	0.031609	0.0365631	0.0310786	-0.0255941	0.00317209	0	3	2
Prostate	TCGA-HC-7744	0.046607	0.0343316	0.0255661	-0.0168006	0.00434405	0	9	0
Prostate	TCGA-HC-7740	0.0339729	0.0343195	0.0213018	-0.00828402	0.00179319	6	5	1
Prostate	TCGA-HC-7737	0.0755915	0.0533333	0.0366667	-0.02	0.00117578	0	11	1
Prostate	TCGA-HC-7233	0.0461089	0.0361174	0.0376223	-0.0391272	0.00246914	0	9	4
Prostate	TCGA-HC-7075	0.0292877	0.0314342	0.0229208	-0.0144073	0.00151229	0	2	0
Prostate	TCGA-G9-7522	0.0284911	0.0388802	0.0186625	0.00155521	0.00291971	0	1	1
Prostate	TCGA-G9-6365	0.0290257	0.0272206	0.0222063	-0.017192	0.00167574	0	5	2
Prostate	TCGA-G9-6336	0.0296642	0.0267592	0.0257681	-0.024777	0.00207147	0	0	0
Prostate	TCGA-EJ-7791	0.0199505	0.0280488	0.0268293	-0.0256098	0	1	8	3
Prostate	TCGA-CH-5788	0.106551	0.0574038	0.0560992	-0.0547945	0.00193949	0	9	0
Prostate	TCGA-CH-5771	0.0194922	0.0244648	0.0183486	-0.0122324	0.00333751	0	3	1
Prostate	TCGA-CH-5763	0.0407834	0.0454546	0.0392562	-0.0330578	0.00253593	2	2	1
Prostate	TCGA-CH-5750	0.0582605	0.0430393	0.0324123	-0.0217853	0.00159796	0	2	2
Sarcoma	TCGA-MO-A47R	0.0855193	0.0385675	0.0479339	-0.0573003	0.00141894	0	21	0
Sarcoma	TCGA-IW-A3M5	0.103262	0.0460526	0.0361842	-0.0263158	0.00295596	0	24	2
Sarcoma	TCGA-IW-A3M4	0.0647474	0.0443038	0.0337553	-0.0232068	0.00051573	2	8	0
Sarcoma	TCGA-IS-A3KA	0.0809782	0.0550085	0.0526316	-0.0502547	0.00214216	0	14	0
Sarcoma	TCGA-IS-A3K7	0.0687039	0.0651032	0.0489681	-0.032833	0.00226301	0	1	1
Sarcoma	TCGA-IF-A4AJ	0.0797766	0.0511301	0.048907	-0.046684	0.00215517	0	4	0
Sarcoma	TCGA-IE-A4EK	0.0373661	0.0264817	0.0214376	-0.0163934	0.00105152	NaN	NaN	NaN
Sarcoma	TCGA-IE-A4EI	0.0552968	0.0353333	0.0493333	-0.0633333	0.00185943	0	11	0
Sarcoma	TCGA-HB-A5W3	0.106325	0.0562674	0.043454	-0.0306407	0.00202361	2	12	0
Sarcoma	TCGA-HB-A43Z	0.16868	0.0678559	0.0710038	-0.0741518	0.000896057	0	98	1
Sarcoma	TCGA-FX-A48G	0.167095	0.0816973	0.0683977	-0.0550982	0.00260902	0	3	0
Sarcoma	TCGA-FX-A3RE	0.0957498	0.0505778	0.0556924	-0.060807	0.00131926	0	21	0
Sarcoma	TCGA-FX-A3NJ	0.0453663	0.041573	0.0314607	-0.0213483	0.000586854	2	5	0
Sarcoma	TCGA-FX-A2QS	0.195253	0.0765452	0.0892345	-0.101924	0.0022281	0	105	2
Sarcoma	TCGA-DX-A3U8	0.111073	0.0565589	0.0551331	-0.0537072	0.00360144	0	13	2
Sarcoma	TCGA-DX-A3U7	0.176195	0.0666667	0.0683616	-0.0700565	0.00100705	0	53	0
Sarcoma	TCGA-DX-A3U6	0.266316	0.0808679	0.104537	-0.128205	0.000914077	0	5	2
Sarcoma	TCGA-DX-A3U5	0.113903	0.0590513	0.0561471	-0.053243	0.0021465	0	40	2
Sarcoma	TCGA-DX-A3M1	0.203841	0.0830701	0.0871762	-0.0912824	0.00144003	4	36	1
Sarcoma	TCGA-DX-A3LY	0.14657	0.0642326	0.0797836	-0.0953347	0.00211775	0	40	1
Sarcoma	TCGA-DX-A3LW	0.137349	0.0551809	0.0637646	-0.0723483	0.000712251	0	25	0
Sarcoma	TCGA-DX-A3LU	0.196051	0.078238	0.0742932	-0.0703485	0.0020903	0	22	1
Sarcoma	TCGA-DX-A3LT	0.120327	0.0735076	0.0749877	-0.0764677	0.00278207	NaN	NaN	NaN
Sarcoma	TCGA-DX-A3LS	0.266167	0.0899449	0.0946118	-0.0992787	0.00198582	1	14	1
Sarcoma	TCGA-DX-A2J4	0.157834	0.0632551	0.0682303	-0.0732054	0.000458926	0	19	0
Sarcoma	TCGA-DX-A2J0	0.123483	0.0538567	0.0588772	-0.0638978	0.000826446	0	33	1
Sarcoma	TCGA-DX-A2IZ	0.252008	0.0812299	0.0913263	-0.101423	0.00094162	0	6	1
Sarcoma	TCGA-DX-A23R	0.174468	0.0841643	0.0702034	-0.0562425	0.00161365	NaN	NaN	NaN
Sarcoma	TCGA-DX-A1L3	0.118725	0.0686922	0.0779392	-0.0871863	0.00111483	NaN	NaN	NaN
Sarcoma	TCGA-DX-A1L2	0.121496	0.0549175	0.0540823	-0.053247	0.00153546	0	3	0
Sarcoma	TCGA-DX-A1L0	0.173406	0.063859	0.061799	-0.0597391	0.00216049	0	9	1
Sarcoma	TCGA-DX-A1KW	0.198301	0.0816224	0.0801202	-0.0786179	0.00192493	0	60	1
Sarcoma	TCGA-DX-A1KU	0.0585784	0.0439903	0.051957	-0.0599238	0.00119689	0	8	0
Stomach	TCGA-IN-7806	0.0779572	0.080597	0.0492537	-0.0179105	0.00471921	0	79	8
Stomach	TCGA-HU-A4H0	0.0374262	0.0408039	0.0264921	-0.0121803	0.00207887	0	23	7
Stomach	TCGA-HU-A4G6	0.0576987	0.045933	0.0444976	-0.0430622	0.00355661	1	96	3
Stomach	TCGA-HU-8608	0.0561747	0.040367	0.0359109	-0.0314548	0.00234632	4	80	22
Stomach	TCGA-HU-8245	0.0793966	0.0579185	0.0443439	-0.0307692	0.00347222	NaN	NaN	NaN
Stomach	TCGA-HF-7136	0.0885664	0.0598382	0.0387564	-0.0176746	0.00335841	4	4	11
Stomach	TCGA-FP-7998	0.0654048	0.0464191	0.0454718	-0.0445244	0.00268611	9	145	30
Stomach	TCGA-F1-6875	0.0452107	0.0362685	0.0332773	-0.030286	0.00312663	0	158	1
Stomach	TCGA-EQ-5647	0.0605905	0.0524226	0.0497749	-0.0471273	0.00272963	NaN	NaN	NaN
Stomach	TCGA-D7-A4YX	0.0516759	0.0385585	0.0372984	-0.0360383	0.00275314	0	53	5
Stomach	TCGA-D7-8570	0.0797374	0.0502553	0.0429164	-0.0355775	0.0025466	1	46	6
Stomach	TCGA-D7-6822	0.0217892	0.0538238	0.0499792	-0.0461347	0.00239306	7	28	13
Stomach	TCGA-D7-6815	0.0679978	0.0469581	0.0342587	-0.0215594	0.00270894	1	132	2
Stomach	TCGA-D7-6528	0.0698601	0.083843	0.0739336	-0.0640242	0.00244934	0	228	0
Stomach	TCGA-D7-6527	0.0373147	0.0781268	0.0696745	-0.0612222	0.00257836	3	131	1
Stomach	TCGA-D7-6519	0.0702286	0.0554332	0.0521292	-0.0488253	0.00244065	0	11	0
Stomach	TCGA-D7-5579	0.0418947	0.0449138	0.0358241	-0.0267344	0.00220365	NaN	NaN	NaN
Stomach	TCGA-CG-5724	0.00800113	0.0327223	0.023471	-0.0142196	0.00319067	0	5	2
Stomach	TCGA-CG-4474	0.050941	0.0451688	0.0307334	-0.016298	0.00374018	3	14	0
Stomach	TCGA-CG-4443	0.15055	0.0654439	0.0658608	-0.0662776	0.00148971	0	8	1
Stomach	TCGA-CG-4442	0.00436688	0.0122323	0.0129348	-0.0136372	0.00316513	11	11	3
Stomach	TCGA-CD-8529	0.165382	0.0707114	0.0751549	-0.0795984	0.00145501	18	109	48
Stomach	TCGA-CD-5802	0.166435	0.101266	0.0566104	-0.011955	0.00402462	NaN	NaN	NaN
Stomach	TCGA-CD-5799	0.114959	0.0651522	0.0407201	-0.016288	0.00431035	0	105	1
Stomach	TCGA-BR-A4J4	0.0299976	0.0290563	0.0280278	-0.0269992	0.00201092	9	40	1
Stomach	TCGA-BR-8690	0.0393143	0.0457922	0.0378225	-0.0298528	0.00232123	0	17	1
Stomach	TCGA-BR-8682	0.0334089	0.0240404	0.0212121	-0.0183838	0.00402241	0	11	0
Stomach	TCGA-BR-8486	0.0964517	0.0516373	0.0434509	-0.0352645	0.00231774	2	300	10
Stomach	TCGA-BR-8381	0.0508944	0.0503567	0.0394461	-0.0285355	0.00282438	3	25	11
Stomach	TCGA-BR-8373	0.0923579	0.0530159	0.0587118	-0.0644078	0.00188604	10	195	4
Stomach	TCGA-BR-7722	0.110735	0.0379357	0.0553657	-0.0727956	0.00309156	2	50	1
Stomach	TCGA-BR-6564	0.166191	0.0864811	0.0521869	-0.0178926	0.00185529	4	17	0
Stomach	TCGA-BR-6456	0.0679659	0.0497066	0.0414222	-0.0331377	0.00252355	2	110	10
Stomach	TCGA-BR-6452	0.00554185	0.0166236	0.0172395	-0.0178555	0.00207197	5	121	13
Stomach	TCGA-BR-4280	0.00599852	0.0126276	0.0120606	-0.0114937	0.00271413	3	42	3
Stomach	TCGA-BR-4255	0.0521975	0.0380142	0.035461	-0.0329078	0.00304125	14	125	9
Thyroid	TCGA-L6-A4ET	0.049358	0.0373333	0.0266667	-0.016	0	0	17	1
Thyroid	TCGA-FY-A2QD	0.0238378	0.0375427	0.0204778	-0.00341297	0.00232739	0	5	2
Thyroid	TCGA-FK-A3SE	0.0915819	0.0798722	0.0319489	0.0159744	0.00534188	16	40	3
Thyroid	TCGA-FK-A3SD	0.0174123	0.0421941	0.0267229	-0.0112518	0.00136612	0	0	1
Thyroid	TCGA-FK-A3S3	0.041004	0.0212766	0.0390071	-0.0567376	0.00223464	0	4	1
Thyroid	TCGA-FE-A3PD	0.67334	0.241427	0.100137	0.0411523	0.00740193	0	3	3
Thyroid	TCGA-FE-A233	0.0414571	0.0369004	0.0332103	-0.0295203	0.00114155	0	15	1
Thyroid	TCGA-FE-A22Z	0.0835117	0.0678128	0.0458453	-0.0238777	0.00412371	2	7	0
Thyroid	TCGA-ET-A4KN	0.0483875	0.0400729	0.0273224	-0.014572	0.000814332	0	0	0
Thyroid	TCGA-ET-A3DV	0.0225397	0.0245902	0.0295082	-0.0344262	0.000743494	0	13	0
Thyroid	TCGA-EM-A3FR	0.0412074	0.0379009	0.0276968	-0.0174927	0	0	5	0
Thyroid	TCGA-EM-A3FL	0.0250416	0.0429752	0.0231405	-0.00330578	0.00147602	1	6	0
Thyroid	TCGA-EM-A3AQ	0.0734843	0.0446809	0.0340425	-0.0234043	0.000880282	0	0	1
Thyroid	TCGA-EM-A3AL	0.00800568	0.0316832	0.0178218	-0.0039604	0.00341297	1	7	1
Thyroid	TCGA-EM-A2OW	0.0574773	0.0367965	0.0411255	-0.0454546	0	0	3	2
Thyroid	TCGA-EM-A2OV	0.024764	0.0385208	0.0338983	-0.0292758	0.00142146	1	6	0
Thyroid	TCGA-EM-A2CP	0.337022	0.18319	0.0581897	0.0668103	0.00762631	3	5	22
Thyroid	TCGA-EM-A2CN	0.0504808	0.0369898	0.0229592	-0.00892857	0.00129032	0	3	0
Thyroid	TCGA-EM-A22O	0.0336176	0.0477941	0.0275735	-0.00735294	0.00153846	1	5	0
Thyroid	TCGA-EL-A4K6	0.026381	0.0292573	0.0180045	-0.00675169	0.00184162	0	0	0
Thyroid	TCGA-EL-A3TB	0.0231721	0.0286344	0.030837	-0.0330396	0.00176678	0	3	0
Thyroid	TCGA-EL-A3T9	0.0636066	0.044955	0.032967	-0.020979	0.000551572	0	6	1
Thyroid	TCGA-EL-A3T0	0.0261703	0.0202312	0.0260116	-0.0317919	0.00308325	0	8	1
Thyroid	TCGA-EL-A3MY	0.0342548	0.0483559	0.0261122	-0.00386847	0.0015361	5	17	9
Thyroid	TCGA-EL-A3H1	0.402039	0.200151	0.060423	0.0793051	0.00514019	0	7	2
Thyroid	TCGA-EL-A3CV	0.0495902	0.0286885	0.045082	-0.0614754	0	8	15	5
Thyroid	TCGA-E8-A418	0.307379	0.164409	0.0714286	0.0215517	0.006	4	26	4
Thyroid	TCGA-DJ-A4UT	0.839181	0.316795	0.114946	0.0869029	0.0111895	0	5	5
Thyroid	TCGA-DJ-A3US	0.0261927	0.0404313	0.0161725	0.00808625	0	0	13	3
Thyroid	TCGA-DJ-A2Q8	0.120019	0.0758123	0.0433213	-0.0108303	0	NaN	NaN	NaN
Thyroid	TCGA-DJ-A2Q2	0.0114247	0.030303	0.0193939	-0.00848485	0.0012987	0	7	1
Thyroid	TCGA-DJ-A2Q1	0.0993472	0.0749279	0.037464	0	0.00205761	0	3	0
Thyroid	TCGA-DJ-A1QL	0.0184705	0.035514	0.0242991	-0.0130841	0.00249169	1	7	3
Thyroid	TCGA-DJ-A13W	0.0224832	0.0424779	0.0247788	-0.00707965	0.00158983	0	1	0
Thyroid	TCGA-DJ-A13R	0.157416	0.121359	0.0469256	0.0275081	0.00918836	12	2	8
Thyroid	TCGA-DJ-A13L	0.511521	0.241851	0.0893796	0.0630915	0.00801457	0	8	6
Thyroid	TCGA-DE-A3KN	0.0594355	0.025	0.0428571	-0.0607143	0	0	1	0
Thyroid	TCGA-DE-A2OL	0.0386105	0.0520833	0.0270833	-0.00208333	0.00168209	1	4	2
Thyroid	TCGA-DE-A0Y3	0.045277	0.0584677	0.0362903	-0.0141129	0	2	0	2
Thyroid	TCGA-BJ-A45K	0.0794833	0.0628019	0.0265701	0.00966184	0.0038059	3	13	1
Thyroid	TCGA-BJ-A28V	0.0210136	0.0352273	0.0170455	0.00113636	0.00294811	1	20	5
Thyroid	TCGA-BJ-A191	0.412881	0.203305	0.0818965	0.0395115	0.0134011	2	2	3
Thyroid	TCGA-BJ-A0ZB	0.200174	0.133104	0.0636833	0.00573724	0.00319262	1	6	3
Thyroid	TCGA-BJ-A0Z2	0.0183657	0.0298329	0.0190931	-0.00835322	0.00188088	1	5	1
ALL	PD4020a	0.92049	0.328771	0.123908	0.0809552	0.010947	NaN	NaN	NaN
AML	869586	0.0409159	0.0289634	0.027439	-0.0259146	0	NaN	NaN	NaN
AML	804168	0.00796401	0.0227273	0.012987	-0.00324675	0.00111607	NaN	NaN	NaN
AML	426980	0.00565874	0.0150215	0.0171674	-0.0193133	0.00095057	NaN	NaN	NaN
Breast	PD8623a	0.112546	0.0895522	0.0485075	-0.00746269	0.00323206	NaN	NaN	NaN
Breast	PD8622a	0.0805648	0.054917	0.0383142	-0.0217114	0.0019305	NaN	NaN	NaN
Breast	PD8618a	0.0669658	0.0553797	0.0300633	-0.00474683	0.00148699	NaN	NaN	NaN
Breast	PD7433a	0.065649	0.05	0.0269231	-0.00384615	0.00328587	NaN	NaN	NaN
Breast	PD7431a	0.455242	0.188702	0.089343	0.010016	0.00753769	NaN	NaN	NaN
Breast	PD7409a	0.134961	0.0670353	0.0615066	-0.0559779	0.00143796	NaN	NaN	NaN
Breast	PD7404a	0.304617	0.126321	0.0803714	-0.034422	0.00329508	NaN	NaN	NaN
Breast	PD7221a	0.285216	0.141414	0.0622896	0.016835	0.00900901	NaN	NaN	NaN
Breast	PD7216a	0.0491565	0.0384047	0.028065	-0.0177253	0.00207182	NaN	NaN	NaN
Breast	PD7212a	0.0684446	0.0311203	0.0497925	-0.0684647	0.00115674	NaN	NaN	NaN
Breast	PD7210a	0.0134581	0.0289389	0.022508	-0.0160772	0.0029873	NaN	NaN	NaN
Breast	PD7209a	0.0710177	0.0550688	0.0362954	-0.0175219	0.00189274	NaN	NaN	NaN
Breast	PD7208a	0.296747	0.15913	0.0852174	-0.0113043	0.00298211	NaN	NaN	NaN
Breast	PD7207a	0.0826092	0.0555197	0.0619755	-0.0684312	0.00253058	NaN	NaN	NaN
Breast	PD7201a	0.0640825	0.0634082	0.0343461	-0.00528402	0.00408163	NaN	NaN	NaN
Breast	PD7199a	0.0417596	0.0226415	0.0358491	-0.0490566	0.000818331	NaN	NaN	NaN
Breast	PD6733b	0.28068	0.128812	0.0686196	-0.00842697	0.00404531	NaN	NaN	NaN
Breast	PD6732b	0.231654	0.0657182	0.0813008	-0.0968835	0.00125156	NaN	NaN	NaN
Breast	PD6730b	0.0980794	0.043274	0.0492087	-0.0551434	0.00105168	NaN	NaN	NaN
Breast	PD6728b	0.123004	0.0515203	0.0565878	-0.0616554	0.000449438	NaN	NaN	NaN
Breast	PD6727b	0.257892	0.0647121	0.0755415	-0.0863708	0.00211539	NaN	NaN	NaN
Breast	PD6721a	0.102901	0.0534208	0.0506092	-0.0477976	0.00214823	NaN	NaN	NaN
Breast	PD6720a	0.100096	0.0624315	0.0514786	-0.0405257	0.00478755	NaN	NaN	NaN
Breast	PD6719a	0.0694538	0.0346639	0.0357143	-0.0367647	0.000910747	NaN	NaN	NaN
Breast	PD6466b	0.0670849	0.0589147	0.0496124	-0.0403101	0.00442804	NaN	NaN	NaN
Breast	PD6422a	0.121635	0.0612529	0.0635731	-0.0658933	0.0030137	NaN	NaN	NaN
Breast	PD6418a	0.0234766	0.0338219	0.0202931	-0.00676437	0.00178998	NaN	NaN	NaN
Breast	PD6417a	0.0768599	0.0396175	0.0382514	-0.0368853	0.00211566	NaN	NaN	NaN
Breast	PD6410a	0.168402	0.0647283	0.0685358	-0.0723434	0.000646412	NaN	NaN	NaN
Breast	PD6409a	0.195069	0.102168	0.0729775	-0.0437865	0.00304023	NaN	NaN	NaN
Breast	PD6049a	0.174106	0.0781602	0.064651	-0.0511419	0.00158071	NaN	NaN	NaN
Breast	PD6045a	0.309656	0.167409	0.0854853	-0.00356189	0.00413437	NaN	NaN	NaN
Breast	PD6044a	0.0798485	0.038565	0.0439462	-0.0493273	0.00104221	NaN	NaN	NaN
Breast	PD6043a	0.652648	0.281986	0.112018	0.0579497	0.00931187	NaN	NaN	NaN
Breast	PD6042a	0.283563	0.156187	0.0816053	-0.00702341	0.00380148	NaN	NaN	NaN
Breast	PD6041a	0.0445648	0.0359712	0.0273381	-0.018705	0.000681663	NaN	NaN	NaN
Breast	PD6018a	0.050931	0.0432099	0.037037	-0.0308642	0.00192585	NaN	NaN	NaN
Breast	PD5947a	0.256421	0.0810811	0.112432	-0.143784	0.00118765	NaN	NaN	NaN
Breast	PD5936a	0.0888913	0.0703863	0.055794	-0.0412017	0.0033397	NaN	NaN	NaN
Breast	PD5928a	0.0966945	0.057792	0.0506178	-0.0434436	0.00138345	NaN	NaN	NaN
Breast	PD4986a	0.0399411	0.0419847	0.0318066	-0.0216285	0.00196335	NaN	NaN	NaN
Breast	PD4985a	0.0608995	0.045728	0.0336943	-0.0216607	0.00441362	NaN	NaN	NaN
Breast	PD4983a	0.039322	0.0384615	0.0288462	-0.0192308	0.00282286	NaN	NaN	NaN
Breast	PD4976a	0.12396	0.0476727	0.0518018	-0.0559309	0.00400943	NaN	NaN	NaN
Breast	PD4975a	0.102236	0.0468976	0.0483406	-0.0497836	0.00291153	NaN	NaN	NaN
Breast	PD4972a	0.0579097	0.0334029	0.0334029	-0.0334029	0	NaN	NaN	NaN
Breast	PD4971a	0.0898752	0.0561139	0.041876	-0.0276382	0.00375059	NaN	NaN	NaN
Breast	PD4970a	0.0943969	0.0498084	0.0488506	-0.0478927	0.00216333	NaN	NaN	NaN
Breast	PD4968a	0.2063	0.131443	0.0747423	-0.0180412	0.00619469	NaN	NaN	NaN
Breast	PD4966a	0.0595011	0.0534188	0.0384615	-0.0235043	0.00176835	NaN	NaN	NaN
Breast	PD4963a	0.0409794	0.0363086	0.0272315	-0.0181543	0.00326584	NaN	NaN	NaN
Breast	PD4962a	0.569965	0.256947	0.103077	0.0507917	0.00870647	NaN	NaN	NaN
Breast	PD4959a	0.0704988	0.044458	0.0432399	-0.0420219	0.000340368	NaN	NaN	NaN
Breast	PD4958a	0.181427	0.105766	0.072153	-0.0385395	0.00405286	NaN	NaN	NaN
Breast	PD4957a	0.183678	0.0725995	0.0921155	-0.111631	0.00172043	NaN	NaN	NaN
Breast	PD4954a	0.158101	0.0716418	0.0541578	-0.0366738	0.00208388	NaN	NaN	NaN
Breast	PD4613a	0.524371	0.238795	0.104335	0.0301249	0.0100334	NaN	NaN	NaN
Breast	PD4608a	0.148031	0.0930828	0.0461144	0.000853971	0.00399003	NaN	NaN	NaN
Breast	PD4607a	0.947049	0.337804	0.12638	0.0850446	0.0113618	NaN	NaN	NaN
Breast	PD4605a	0.114105	0.0528808	0.0347277	-0.0165746	0.0014171	NaN	NaN	NaN
Breast	PD4604a	0.119357	0.0562682	0.0597668	-0.0632653	0.0018005	NaN	NaN	NaN
Breast	PD4248a	0.143839	0.0984293	0.0534031	-0.00837696	0.00268962	NaN	NaN	NaN
Breast	PD4224a	0.815979	0.335382	0.12091	0.0935628	0.00725765	NaN	NaN	NaN
Breast	PD4199a	0.765658	0.299058	0.0978282	0.103402	0.013467	NaN	NaN	NaN
Breast	PD4198a	0.212994	0.127144	0.0660948	-0.00504541	0.00697748	NaN	NaN	NaN
Breast	PD4194a	0.279846	0.154372	0.0478142	0.0587432	0.00140746	NaN	NaN	NaN
Breast	PD4192a	0.273828	0.12025	0.0635281	-0.00680658	0.00509091	NaN	NaN	NaN
Breast	PD4120a	0.936261	0.340218	0.116811	0.106597	0.0155535	NaN	NaN	NaN
Breast	PD4116a	0.189735	0.111466	0.0549345	0.00159693	0.00268559	NaN	NaN	NaN
Breast	PD4115a	0.0887647	0.0558087	0.0447039	-0.0335991	0.000834585	NaN	NaN	NaN
Breast	PD4109a	0.282376	0.0741433	0.0924195	-0.110696	0.00116296	NaN	NaN	NaN
Breast	PD4103a	0.274331	0.0814121	0.10951	-0.137608	0.00261221	NaN	NaN	NaN
Breast	PD4088a	0.152095	0.0690955	0.0565327	-0.0439698	0.00059453	NaN	NaN	NaN
Breast	PD4086a	0.397015	0.165129	0.0987085	-0.0322878	0.00321543	NaN	NaN	NaN
Breast	PD4085a	0.0692442	0.0511308	0.0373648	-0.0235988	0.000984737	NaN	NaN	NaN
Breast	PD4080a	0.364134	0.1875	0.0846774	0.0181452	0.00645919	NaN	NaN	NaN
Breast	PD4072a	0.966662	0.341422	0.13524	0.0709422	0.00981019	NaN	NaN	NaN
Breast	PD4069a	0.0385921	0.0374384	0.0305419	-0.0236453	0.000508906	NaN	NaN	NaN
Breast	PD4006a	0.0762723	0.0465045	0.0351093	-0.0237142	0.00107875	NaN	NaN	NaN
Breast	PD4005a	0.449248	0.181374	0.0870229	0.00732824	0.0027689	NaN	NaN	NaN
Breast	PD3989a	0.123742	0.0886793	0.0481132	-0.00754717	0.0037594	NaN	NaN	NaN
Breast	PD3945a	0.120225	0.0630263	0.0556914	-0.0483564	0.00110847	NaN	NaN	NaN
Breast	PD3905a	0.203048	0.0944625	0.0700326	-0.0456026	0.00446286	NaN	NaN	NaN
Breast	PD3904a	0.187979	0.0697125	0.0858606	-0.102009	0.00169001	NaN	NaN	NaN
Breast	PD3851a	0.0723736	0.0604317	0.0316547	-0.0028777	0.00197628	NaN	NaN	NaN
Breast	BR-MEX-200	0.0395605	0.0396913	0.0253583	-0.0110254	0.00290192	NaN	NaN	NaN
Breast	BR-MEX-198	0.0747603	0.0376516	0.0344607	-0.0312699	0.00201207	NaN	NaN	NaN
Breast	BR-MEX-165	0.0377188	0.0380952	0.0257143	-0.0133333	0.00105208	NaN	NaN	NaN
Breast	BR-MEX-154	0.0432148	0.0379551	0.024787	-0.0116189	0.000906207	NaN	NaN	NaN
Breast	BR-MEX-123	0.0771007	0.0466019	0.0398058	-0.0330097	0.00254372	NaN	NaN	NaN
Breast	BR-MEX-116	0.386375	0.223632	0.091751	0.0401303	0.0148859	NaN	NaN	NaN
Breast	BR-MEX-106	0.0703296	0.054054	0.0376028	-0.0211516	0.00258684	NaN	NaN	NaN
Breast	BR-MEX-098	0.0333858	0.0342903	0.0247209	-0.0151515	0.00232775	NaN	NaN	NaN
Breast	BR-MEX-082	0.0631443	0.0443117	0.035198	-0.0260842	0.00248947	NaN	NaN	NaN
Breast	BR-MEX-071	0.0863605	0.0502318	0.0378671	-0.0255023	0.00519931	NaN	NaN	NaN
Breast	BR-MEX-050	0.106814	0.0777538	0.037257	0.00323974	0.00138122	NaN	NaN	NaN
Breast	BR-MEX-045	0.0803001	0.0435294	0.0482353	-0.0529412	0.00126172	NaN	NaN	NaN
Breast	BR-MEX-015	0.639724	0.245376	0.106782	0.0318126	0.00740596	NaN	NaN	NaN
Breast	BR-0010	0.120809	0.051241	0.051241	-0.051241	0.00144578	NaN	NaN	NaN
Breast	BR-0009	0.16376	0.0904561	0.0574933	-0.0245305	0.0034188	NaN	NaN	NaN
Breast	BR-0008	0.286087	0.136123	0.0651982	0.00572687	0.00560398	NaN	NaN	NaN
Breast	BR-0006	0.291899	0.149655	0.0813793	-0.0131035	0.0035229	NaN	NaN	NaN
Breast	BR-0005	0.0215672	0.028636	0.0173323	-0.00602864	0.00313199	NaN	NaN	NaN
Breast	BR-0004	0.148712	0.0698516	0.068042	-0.0662324	0.00110668	NaN	NaN	NaN
Breast	BR-0003	0.052045	0.0494186	0.0203488	0.00872093	0.00222841	NaN	NaN	NaN
Breast	BR-0002	0.610487	0.254652	0.109693	0.0352661	0.00638041	NaN	NaN	NaN
Breast	BR-0001	0.0756836	0.0501475	0.0353982	-0.020649	0.00518903	NaN	NaN	NaN
Breast TNBC	PD9702a	0.216309	0.0662125	0.0724796	-0.0787466	0.00180832	NaN	NaN	NaN
Breast TNBC	PD9696a	0.197471	0.0942869	0.0619257	-0.0295645	0.00288046	NaN	NaN	NaN
Breast TNBC	PD9604a	0.0566186	0.0328536	0.0378598	-0.0428661	0.00338524	NaN	NaN	NaN
Breast TNBC	PD9595a	0.0759994	0.0484375	0.0388021	-0.0291667	0.0012751	NaN	NaN	NaN
Breast TNBC	PD9585a	0.183067	0.0654867	0.0712389	-0.0769911	0.0020982	NaN	NaN	NaN
Breast TNBC	PD9584a	0.066393	0.0448669	0.0425855	-0.0403042	0.00177305	NaN	NaN	NaN
Breast TNBC	PD9579a	0.104402	0.0730117	0.0378097	-0.00260756	0.00261609	NaN	NaN	NaN
Breast TNBC	PD9575a	0.153789	0.0702206	0.0569853	-0.04375	0.00195122	NaN	NaN	NaN
Breast TNBC	PD9571a	0.0868452	0.0479922	0.029383	-0.0107738	0.00279677	NaN	NaN	NaN
Breast TNBC	PD9568a	0.219166	0.0729953	0.0783891	-0.0837828	0.00170846	NaN	NaN	NaN
Breast TNBC	PD9064a	0.129507	0.0687299	0.0522508	-0.0357717	0.0015	NaN	NaN	NaN
Breast TNBC	PD9004a	0.207954	0.0903483	0.0626866	-0.0350249	0.00272109	NaN	NaN	NaN
Breast TNBC	PD8984a	0.205091	0.0579323	0.0672906	-0.0766488	0.00153046	NaN	NaN	NaN
Breast TNBC	PD8982a	0.409453	0.0868566	0.109351	-0.131845	0.00220224	NaN	NaN	NaN
Breast TNBC	PD8969a	0.2463	0.0786154	0.0774421	-0.0762687	0.00116099	NaN	NaN	NaN
Breast TNBC	PD8965a	0.229672	0.130477	0.0678864	-0.0052961	0.00446163	NaN	NaN	NaN
Breast TNBC	PD8964a	0.140789	0.0588865	0.0625268	-0.066167	0.00122934	NaN	NaN	NaN
Breast TNBC	PD8832a	0.0908102	0.0535401	0.0398869	-0.0262337	0.0015082	NaN	NaN	NaN
Breast TNBC	PD8830a	0.0722154	0.0383305	0.0360591	-0.0337876	0.00212239	NaN	NaN	NaN
Breast TNBC	PD8660a2	0.246008	0.0803433	0.0893133	-0.0982833	0.00354461	NaN	NaN	NaN
Breast TNBC	PD8652a2	0.177835	0.0646465	0.0665224	-0.0683983	0.00264524	NaN	NaN	NaN
Breast TNBC	PD8621a	0.127862	0.0573174	0.0485889	-0.0398603	0.00244499	NaN	NaN	NaN
Breast TNBC	PD8619a	0.13965	0.050779	0.050202	-0.0496249	0.00175377	NaN	NaN	NaN
Breast TNBC	PD8611a	0.210201	0.0859644	0.0593936	-0.0328228	0.00341807	NaN	NaN	NaN
Breast TNBC	PD7428a	0.146592	0.0524565	0.0642479	-0.0760393	0.00139234	NaN	NaN	NaN
Breast TNBC	PD7426a	0.402228	0.104928	0.107052	-0.109177	0.00264071	NaN	NaN	NaN
Breast TNBC	PD7344a	0.110415	0.0523077	0.0430769	-0.0338461	0.00105263	NaN	NaN	NaN
Breast TNBC	PD7341a	0.278237	0.128683	0.0643415	0	0.00259837	NaN	NaN	NaN
Breast TNBC	PD7321a	0.251523	0.108718	0.0669808	-0.025244	0.00268757	NaN	NaN	NaN
Breast TNBC	PD7316a	0.115431	0.050277	0.0511291	-0.0519812	0.00152944	NaN	NaN	NaN
Breast TNBC	PD7250a	0.0955537	0.0393539	0.0370044	-0.0346549	0.00134538	NaN	NaN	NaN
Breast TNBC	PD7248a	0.183217	0.0687105	0.0696123	-0.070514	0.00119746	NaN	NaN	NaN
Breast TNBC	PD7220a	0.243785	0.108852	0.0669856	-0.0251196	0.00434439	NaN	NaN	NaN
Breast TNBC	PD7217a	0.263766	0.141157	0.0737284	-0.00629958	0.0037831	NaN	NaN	NaN
Breast TNBC	PD7211a	0.103413	0.0522741	0.0460721	-0.03987	0.00125089	NaN	NaN	NaN
Breast TNBC	PD7069a	0.517345	0.203644	0.0908022	0.0220394	0.0070407	NaN	NaN	NaN
Breast TNBC	PD7067a	0.129525	0.0581001	0.0517388	-0.0453774	0.00161943	NaN	NaN	NaN
Breast TNBC	PD7066a	0.134861	0.0483965	0.0466472	-0.044898	0.00105485	NaN	NaN	NaN
Breast TNBC	PD6731a2	0.534573	0.228419	0.105806	0.0168067	0.00659309	NaN	NaN	NaN
Breast TNBC	PD6729a2	0.081313	0.0410959	0.0353513	-0.0296067	0.00281769	NaN	NaN	NaN
Breast TNBC	PD6722a	0.744318	0.261333	0.115647	0.0300382	0.00800259	NaN	NaN	NaN
Breast TNBC	PD6684a	0.286769	0.0885386	0.0861815	-0.0838244	0.00170958	NaN	NaN	NaN
Breast TNBC	PD6416a	0.222197	0.127365	0.0713246	-0.0152838	0.000405351	NaN	NaN	NaN
Breast TNBC	PD6415a	0.235527	0.119347	0.089786	-0.060225	0.00258319	NaN	NaN	NaN
Breast TNBC	PD6414a	0.102487	0.0695444	0.0479616	-0.0263789	0.00126662	NaN	NaN	NaN
Breast TNBC	PD6413a	0.260373	0.12358	0.0745116	-0.025443	0.00196519	NaN	NaN	NaN
Breast TNBC	PD6412a	0.0392731	0.0299835	0.0269083	-0.0238331	0.00186061	NaN	NaN	NaN
Breast TNBC	PD6411a	0.157026	0.050299	0.0604995	-0.0707	0.00109361	NaN	NaN	NaN
Breast TNBC	PD6406a	0.112495	0.050226	0.0426921	-0.0351582	0.00116212	NaN	NaN	NaN
Breast TNBC	PD6404a	0.17151	0.0937398	0.0465421	0.000655523	0.0015625	NaN	NaN	NaN
Breast TNBC	PD6047a	0.0910297	0.0461812	0.0450711	-0.0439609	0.00264007	NaN	NaN	NaN
Breast TNBC	PD6046a	0.0770447	0.0484891	0.0393535	-0.0302179	0.00272374	NaN	NaN	NaN
Breast TNBC	PD5950a	0.0281943	0.024558	0.0235756	-0.0225933	0.00358974	NaN	NaN	NaN
Breast TNBC	PD5948a	0.0733072	0.0466023	0.0360193	-0.0254363	0.00157518	NaN	NaN	NaN
Breast TNBC	PD5945a	0.106422	0.0544041	0.0495107	-0.0446172	0.00193118	NaN	NaN	NaN
Breast TNBC	PD5944a	0.066468	0.0489627	0.0282158	-0.00746888	0.00139211	NaN	NaN	NaN
Breast TNBC	PD5942a	0.126692	0.0529136	0.0488948	-0.0448761	0.00264667	NaN	NaN	NaN
Breast TNBC	PD5935a	0.200592	0.0811652	0.0613742	-0.0415833	0.00412655	NaN	NaN	NaN
Breast TNBC	PD5934a	0.0763717	0.0415256	0.0401715	-0.0388174	0.0010786	NaN	NaN	NaN
Breast TNBC	PD5932a	0.271831	0.0830763	0.0923298	-0.101583	0.00242407	NaN	NaN	NaN
Breast TNBC	PD5930a	0.188273	0.0639823	0.0689465	-0.0739106	0.000990753	NaN	NaN	NaN
Breast TNBC	PD5925a	0.234828	0.115316	0.0695474	-0.0237791	0.00266578	NaN	NaN	NaN
Breast TNBC	PD4980a	0.0853097	0.0599227	0.0386598	-0.0173969	0.00195058	NaN	NaN	NaN
Breast TNBC	PD4977a	0.918215	0.31522	0.117351	0.0805182	0.0129217	NaN	NaN	NaN
Breast TNBC	PD4956a	0.189862	0.0560505	0.0640312	-0.0720119	0.00100692	NaN	NaN	NaN
Breast TNBC	PD4875a	0.0990437	0.0483075	0.0504231	-0.0525388	0.0021164	NaN	NaN	NaN
Breast TNBC	PD4874a	0.373012	0.181199	0.0815795	0.0180397	0.00403058	NaN	NaN	NaN
Breast TNBC	PD4847a	0.0484322	0.0457302	0.0346134	-0.0234967	0.00204052	NaN	NaN	NaN
Breast TNBC	PD4845a	0.0332303	0.0334204	0.0276762	-0.0219321	0.00114482	NaN	NaN	NaN
Breast TNBC	PD4844a	0.156384	0.0677814	0.0564545	-0.0451276	0.0018044	NaN	NaN	NaN
Breast TNBC	PD4836a	0.130512	0.0567308	0.0514423	-0.0461539	0.00302755	NaN	NaN	NaN
Breast TNBC	PD4833a	0.136478	0.0578835	0.0482954	-0.0387074	0.00199734	NaN	NaN	NaN
Breast TNBC	PD4255a	0.0734525	0.049162	0.0363129	-0.0234637	0.00174571	NaN	NaN	NaN
Breast TNBC	PD4252a	0.0722738	0.0430046	0.0303899	-0.0177752	0.00230642	NaN	NaN	NaN
Breast TNBC	PD4107a	0.123765	0.0620096	0.0739053	-0.0858011	0.0026178	NaN	NaN	NaN
Breast TNBC	PD3890a	0.228873	0.0711329	0.0843056	-0.0974784	0.000979192	NaN	NaN	NaN
Breast TNBC	PD24337a	0.102911	0.0485727	0.0417554	-0.0349382	0.00151057	NaN	NaN	NaN
Breast TNBC	PD24336a	0.166435	0.0881561	0.0740242	-0.0598923	0.00197785	NaN	NaN	NaN
Breast TNBC	PD24333a	0.129627	0.145944	0.0773452	-0.00874636	0.00657895	NaN	NaN	NaN
Breast TNBC	PD24332a	0.101	0.0577915	0.0474716	-0.0371517	0.00222965	NaN	NaN	NaN
Breast TNBC	PD24326a	0.913271	0.313132	0.122843	0.0674469	0.0101106	NaN	NaN	NaN
Breast TNBC	PD24325a	0.191296	0.066161	0.0636325	-0.0611041	0.00244499	NaN	NaN	NaN
Breast TNBC	PD24318a	0.0658162	0.0472637	0.0232172	0.000829187	0.00193611	NaN	NaN	NaN
Breast TNBC	PD24314a	0.0849554	0.0589988	0.0256257	0.00774732	0.0023948	NaN	NaN	NaN
Breast TNBC	PD24308a	0.104433	0.0496278	0.0411911	-0.0327543	0.00186741	NaN	NaN	NaN
Breast TNBC	PD24306a	0.0886004	0.0467365	0.0443191	-0.0419017	0.00123916	NaN	NaN	NaN
Breast TNBC	PD24304a	0.064668	0.0480647	0.032752	-0.0174394	0.000888494	NaN	NaN	NaN
Breast TNBC	PD24303a	0.208413	0.0778055	0.0738155	-0.0698254	0.00216116	NaN	NaN	NaN
Breast TNBC	PD24221a	0.0713447	0.0490797	0.0343558	-0.0196319	0.00166759	NaN	NaN	NaN
Breast TNBC	PD24219a	0.0431118	0.0276796	0.0265018	-0.0253239	0.00224803	NaN	NaN	NaN
Breast TNBC	PD24218a	0.075588	0.0464311	0.0512821	-0.0561331	0.000420875	NaN	NaN	NaN
Breast TNBC	PD24215a	0.143651	0.0679658	0.078422	-0.0888783	0.00126582	NaN	NaN	NaN
Breast TNBC	PD24208a	0.931172	0.328797	0.134173	0.0604519	0.00934653	NaN	NaN	NaN
Breast TNBC	PD24205a	0.0900853	0.0504248	0.04604	-0.0416552	0.00148515	NaN	NaN	NaN
Breast TNBC	PD24204a	0.0255565	0.0212014	0.0183746	-0.0155477	0.00285249	NaN	NaN	NaN
Breast TNBC	PD24202a	0.195377	0.0965063	0.0549828	-0.0134593	0.0021974	NaN	NaN	NaN
Breast TNBC	PD24201a	0.10691	0.0590531	0.0565817	-0.0541103	0.0018622	NaN	NaN	NaN
Breast TNBC	PD24200a	0.0617428	0.0684524	0.0238095	0.0208333	0.00291829	NaN	NaN	NaN
Breast TNBC	PD24197a	0.0641862	0.0446202	0.0468587	-0.0490971	0.00117253	NaN	NaN	NaN
Breast TNBC	PD24196a	0.166748	0.0663793	0.0655172	-0.0646552	0.00317173	NaN	NaN	NaN
Breast TNBC	PD24195a	0.0587276	0.0567164	0.0328358	-0.00895522	0.00106838	NaN	NaN	NaN
Breast TNBC	PD24192a	0.18825	0.0760174	0.0703865	-0.0647556	0.00175855	NaN	NaN	NaN
Breast TNBC	PD24191a	0.0744137	0.0460693	0.0380389	-0.0300084	0.000763748	NaN	NaN	NaN
Breast TNBC	PD24190a	0.105363	0.0682031	0.0607287	-0.0532544	0.00108479	NaN	NaN	NaN
Breast TNBC	PD24189a	0.00385357	0.0125925	0.0125138	-0.0124351	0.00277111	NaN	NaN	NaN
Breast TNBC	PD24186a	0.0839218	0.0514541	0.0462342	-0.0410142	0.000662837	NaN	NaN	NaN
Breast TNBC	PD24182a	0.317899	0.119087	0.0740896	-0.0290917	0.00220686	NaN	NaN	NaN
Breast TNBC	PD23579a	0.00347077	0.0149019	0.0156457	-0.0163894	0.00193854	NaN	NaN	NaN
Breast TNBC	PD23578a	0.0894016	0.0547619	0.0464286	-0.0380952	0.00131926	NaN	NaN	NaN
Breast TNBC	PD23577a	0.0850123	0.0601504	0.0369674	-0.0137845	0.00214746	NaN	NaN	NaN
Breast TNBC	PD23574a	0.271105	0.0819281	0.0938594	-0.105791	0.00197911	NaN	NaN	NaN
Breast TNBC	PD23569a	0.101879	0.054054	0.0638821	-0.0737101	0.00184843	NaN	NaN	NaN
Breast TNBC	PD23567a	0.0381724	0.0347328	0.0259542	-0.0171756	0.00170977	NaN	NaN	NaN
Breast TNBC	PD23566a	0.0408948	0.0330414	0.0286624	-0.0242834	0.00225428	NaN	NaN	NaN
Breast TNBC	PD23565a	0.602272	0.255146	0.102282	0.0505824	0.0116656	NaN	NaN	NaN
Breast TNBC	PD23564a	0.00154987	0.00994817	0.00964072	-0.00933328	0.00460539	NaN	NaN	NaN
Breast TNBC	PD23563a	0.0719865	0.0472494	0.0371245	-0.0269997	0.00148039	NaN	NaN	NaN
Breast TNBC	PD23562a	0.151622	0.0589133	0.0595238	-0.0601343	0.000993246	NaN	NaN	NaN
Breast TNBC	PD23559a	0.158326	0.0990443	0.0538662	-0.0086881	0.00240642	NaN	NaN	NaN
Breast TNBC	PD23554a	0.11092	0.0678295	0.0465116	-0.0251938	0.00220848	NaN	NaN	NaN
Breast TNBC	PD22360a	0.160475	0.0802941	0.0620588	-0.0438235	0.00182682	NaN	NaN	NaN
Breast TNBC	PD22358a	0.221155	0.0937726	0.0763939	-0.0590152	0.00113173	NaN	NaN	NaN
Breast TNBC	PD22355a	0.0752662	0.0405441	0.0405441	-0.0405441	0.00156079	NaN	NaN	NaN
Breast TNBC	PD22036a	0.0154784	0.027957	0.0172043	-0.00645161	0.00350263	NaN	NaN	NaN
Breast TNBC	PD18037a	0.0659025	0.0336083	0.0372747	-0.040941	0.00104954	NaN	NaN	NaN
Breast TNBC	PD18031a	0.161694	0.0700867	0.0527457	-0.0354046	0.00464723	NaN	NaN	NaN
Breast TNBC	PD18024a	0.0999242	0.0508475	0.0437853	-0.0367232	0.00270309	NaN	NaN	NaN
Breast TNBC	PD18022a	0.161415	0.0789793	0.0437424	-0.00850547	0.00513479	NaN	NaN	NaN
Breast TNBC	PD18020a	0.326777	0.142564	0.0807482	-0.0189325	0.00389452	NaN	NaN	NaN
Breast TNBC	PD18017a	0.0767429	0.0629515	0.0392157	-0.0154799	0.00330943	NaN	NaN	NaN
Breast TNBC	PD13627a	0.132262	0.056183	0.0550246	-0.0538662	0.00171494	NaN	NaN	NaN
Breast TNBC	PD13622a	0.031135	0.0300055	0.0261866	-0.0223677	0.00288351	NaN	NaN	NaN
Breast TNBC	PD13428a	0.0711067	0.0433213	0.0409146	-0.0385078	0.00262861	NaN	NaN	NaN
Breast TNBC	PD13418a	0.513333	0.197946	0.0900153	0.0179157	0.00997464	NaN	NaN	NaN
Breast TNBC	PD13311a	0.0865764	0.0496454	0.0401891	-0.0307329	0.00325839	NaN	NaN	NaN
Breast TNBC	PD13299a	0.534987	0.201084	0.110559	-0.0200331	0.00589459	NaN	NaN	NaN
Breast TNBC	PD13298a	0.150466	0.0605195	0.052987	-0.0454546	0.000823995	NaN	NaN	NaN
Breast TNBC	PD13297a	0.130273	0.0684347	0.050962	-0.0334893	0.00206629	NaN	NaN	NaN
Breast TNBC	PD13296a	0.175341	0.0613919	0.0703172	-0.0792425	0.0014799	NaN	NaN	NaN
Breast TNBC	PD11762a	0.118396	0.0947489	0.0353881	0.0239726	0.00419916	NaN	NaN	NaN
Breast TNBC	PD11757a	0.32202	0.129129	0.0740741	-0.019019	0.00271297	NaN	NaN	NaN
Breast TNBC	PD11755a	0.110768	0.0444811	0.0477759	-0.0510708	0.000457876	NaN	NaN	NaN
Breast TNBC	PD11752a	0.0506915	0.0280057	0.0316832	-0.0353607	0.00282536	NaN	NaN	NaN
Breast TNBC	PD11751a	0.222389	0.0664987	0.0801008	-0.0937028	0.00195191	NaN	NaN	NaN
Breast TNBC	PD11748a	0.0996585	0.0476191	0.0484581	-0.0492973	0.00183054	NaN	NaN	NaN
Breast TNBC	PD11327a	0.105824	0.0610912	0.0436065	-0.0261218	0.0025663	NaN	NaN	NaN
Breast TNBC	PD11326a	0.160385	0.0862157	0.0633265	-0.0404374	0.00249883	NaN	NaN	NaN
Breast TNBC	PD10014a	0.0745845	0.0427112	0.0468895	-0.0510678	0.00134517	NaN	NaN	NaN
Breast TNBC	PD10011a	0.0633315	0.0477742	0.0372783	-0.0267825	0.00818522	NaN	NaN	NaN
Breast TNBC	PD10010a	0.13067	0.0459016	0.0532787	-0.0606557	0.00468823	NaN	NaN	NaN
Breast non-TNBC	PD9847a	0.0229808	0.0330396	0.0242291	-0.0154185	0.00333704	NaN	NaN	NaN
Breast non-TNBC	PD9845a	0.142438	0.0863808	0.0510719	-0.0157629	0.00322061	NaN	NaN	NaN
Breast non-TNBC	PD9844a	0.0250564	0.0440529	0.0264317	-0.00881057	0.00118203	NaN	NaN	NaN
Breast non-TNBC	PD9843a	0.0144637	0.0344037	0.021789	-0.00917431	0.0011534	NaN	NaN	NaN
Breast non-TNBC	PD9842a	0.0777834	0.0412637	0.035461	-0.0296583	0.00160643	NaN	NaN	NaN
Breast non-TNBC	PD9761a	0.051647	0.0498155	0.0304428	-0.0110701	0.00403836	NaN	NaN	NaN
Breast non-TNBC	PD9760a	0.280738	0.126984	0.0705467	-0.0141093	0.0070269	NaN	NaN	NaN
Breast non-TNBC	PD9759a	0.0591475	0.046532	0.0386304	-0.0307287	0.00203046	NaN	NaN	NaN
Breast non-TNBC	PD9756a	0.599307	0.243542	0.0912445	0.0610533	0.00910931	NaN	NaN	NaN
Breast non-TNBC	PD9755a	0.0559967	0.0561441	0.029661	-0.00317797	0.00356083	NaN	NaN	NaN
Breast non-TNBC	PD9754a	0.0471898	0.041387	0.0302013	-0.0190157	0.00173611	NaN	NaN	NaN
Breast non-TNBC	PD9752a	0.202586	0.0857143	0.0612245	-0.0367347	0.00363156	NaN	NaN	NaN
Breast non-TNBC	PD9694a	0.0469349	0.0223404	0.0297872	-0.037234	0.00400687	NaN	NaN	NaN
Breast non-TNBC	PD9606a	0.0345834	0.0324149	0.0275527	-0.0226904	0.00532725	NaN	NaN	NaN
Breast non-TNBC	PD9605a	0.0366081	0.0456886	0.030888	-0.0160875	0.00252708	NaN	NaN	NaN
Breast non-TNBC	PD9600a	0.0442112	0.0383352	0.0219058	-0.00547645	0.00171331	NaN	NaN	NaN
Breast non-TNBC	PD9599a	0.170207	0.0804274	0.0556805	-0.0309336	0.00252525	NaN	NaN	NaN
Breast non-TNBC	PD9597a	0.692669	0.262511	0.105174	0.0521628	0.0156148	NaN	NaN	NaN
Breast non-TNBC	PD9593a	0.0540898	0.0414508	0.0246114	-0.00777202	0.000638162	NaN	NaN	NaN
Breast non-TNBC	PD9592a	0.116733	0.0517338	0.0478188	-0.0439038	0.00158786	NaN	NaN	NaN
Breast non-TNBC	PD9591a	0.0514434	0.0476948	0.036566	-0.0254372	0.00152091	NaN	NaN	NaN
Breast non-TNBC	PD9589a	0.118076	0.0875706	0.0480226	-0.00847458	0.00555942	NaN	NaN	NaN
Breast non-TNBC	PD9582a	0.145295	0.0503059	0.0605031	-0.0707002	0.00241449	NaN	NaN	NaN
Breast non-TNBC	PD9581a	0.0377955	0.0330251	0.0264201	-0.0198151	0.00332668	NaN	NaN	NaN
Breast non-TNBC	PD9578a	0.0375796	0.0442656	0.0301811	-0.0160966	0.00171527	NaN	NaN	NaN
Breast non-TNBC	PD9577a	0.0388959	0.0384615	0.0265252	-0.0145889	0.00131579	NaN	NaN	NaN
Breast non-TNBC	PD9576a	0.0822948	0.0443057	0.0438597	-0.0434136	0.00132576	NaN	NaN	NaN
Breast non-TNBC	PD9574a	0.026639	0.0430925	0.0215463	0	0.00255428	NaN	NaN	NaN
Breast non-TNBC	PD9573a	0.0299244	0.0359281	0.0155689	0.00479042	0.00127551	NaN	NaN	NaN
Breast non-TNBC	PD9572a	0.377997	0.145091	0.0655951	0.013901	0.00475342	NaN	NaN	NaN
Breast non-TNBC	PD9570a	0.203811	0.120292	0.0571081	0.00607533	0.00322581	NaN	NaN	NaN
Breast non-TNBC	PD9569a	0.0598904	0.0254403	0.0362035	-0.0469667	0.00381471	NaN	NaN	NaN
Breast non-TNBC	PD9567a	0.154541	0.0593318	0.0714286	-0.0835253	0.00382609	NaN	NaN	NaN
Breast non-TNBC	PD9544a	0.0709007	0.0624093	0.0391872	-0.0159652	0.00142349	NaN	NaN	NaN
Breast non-TNBC	PD9541a	0.10699	0.0825147	0.0366732	0.0091683	0.00412371	NaN	NaN	NaN
Breast non-TNBC	PD9539a	0.0830244	0.0455005	0.028817	-0.0121335	0.00229208	NaN	NaN	NaN
Breast non-TNBC	PD9467a	0.0838264	0.0621723	0.035206	-0.0082397	0.00220459	NaN	NaN	NaN
Breast non-TNBC	PD9464a	0.17393	0.0853282	0.0644788	-0.0436293	0.00239177	NaN	NaN	NaN
Breast non-TNBC	PD9193a	0.153501	0.0584795	0.0526316	-0.0467836	0.00174927	NaN	NaN	NaN
Breast non-TNBC	PD9067a	0.189989	0.104094	0.0479532	0.00818713	0.00505689	NaN	NaN	NaN
Breast non-TNBC	PD9065a	0.121215	0.0972495	0.0550098	-0.0127701	0.00278681	NaN	NaN	NaN
Breast non-TNBC	PD9063a	0.95841	0.34004	0.122916	0.0942084	0.0141904	NaN	NaN	NaN
Breast non-TNBC	PD9009a	0.744509	0.285461	0.111367	0.062727	0.0113943	NaN	NaN	NaN
Breast non-TNBC	PD9002a	0.0870571	0.0482954	0.0577652	-0.0672348	0.00146252	NaN	NaN	NaN
Breast non-TNBC	PD9001a	0.0407672	0.036036	0.036855	-0.037674	0.00278293	NaN	NaN	NaN
Breast non-TNBC	PD9000a	0.166672	0.064652	0.0723309	-0.0800099	0.00168531	NaN	NaN	NaN
Breast non-TNBC	PD8999a	0.0397958	0.0419907	0.0279938	-0.0139969	0.000735294	NaN	NaN	NaN
Breast non-TNBC	PD8998a	0.632423	0.255339	0.107412	0.0405151	0.00439306	NaN	NaN	NaN
Breast non-TNBC	PD8997a	0.142944	0.0496937	0.0551396	-0.0605854	0.00204834	NaN	NaN	NaN
Breast non-TNBC	PD8996a	0.0741846	0.0457724	0.0336936	-0.0216147	0.00298954	NaN	NaN	NaN
Breast non-TNBC	PD8995a	0.529053	0.224118	0.0932108	0.0376969	0.00863352	NaN	NaN	NaN
Breast non-TNBC	PD8981a	0.137293	0.0581656	0.049217	-0.0402685	0.00291375	NaN	NaN	NaN
Breast non-TNBC	PD8980a	0.174163	0.0807444	0.074591	-0.0684376	0.00189555	NaN	NaN	NaN
Breast non-TNBC	PD8979a	0.117149	0.0561403	0.0621554	-0.0681704	0.00227865	NaN	NaN	NaN
Breast non-TNBC	PD8978a	0.130304	0.0475529	0.054495	-0.061437	0.00227739	NaN	NaN	NaN
Breast non-TNBC	PD8977a	0.0529331	0.0343021	0.0281086	-0.0219152	0.00535771	NaN	NaN	NaN
Breast non-TNBC	PD8973a	0.678208	0.247688	0.100158	0.047372	0.00581712	NaN	NaN	NaN
Breast non-TNBC	PD8828a	0.3687	0.167547	0.0656604	0.0362264	0.00786627	NaN	NaN	NaN
Breast non-TNBC	PD8620a	0.623089	0.243636	0.094026	0.0555844	0.0091508	NaN	NaN	NaN
Breast non-TNBC	PD8617a	0.0303079	0.0344828	0.0356718	-0.0368609	0.00309981	NaN	NaN	NaN
Breast non-TNBC	PD8615a	0.5244	0.212766	0.0843972	0.0439716	0.0055176	NaN	NaN	NaN
Breast non-TNBC	PD8614a	0.051079	0.048105	0.03207	-0.016035	0.0020979	NaN	NaN	NaN
Breast non-TNBC	PD8612a	0.141429	0.0931796	0.0365034	0.0201729	0.00214592	NaN	NaN	NaN
Breast non-TNBC	PD8610a	0.191612	0.0997317	0.0612701	-0.0228086	0.00159574	NaN	NaN	NaN
Breast non-TNBC	PD8609a	0.616418	0.268171	0.106009	0.0561532	0.0115546	NaN	NaN	NaN
Breast non-TNBC	PD7322a	0.0336053	0.0296128	0.025057	-0.0205011	0.00315956	NaN	NaN	NaN
Breast non-TNBC	PD7307a	0.728843	0.292144	0.118162	0.0558206	0.00928793	NaN	NaN	NaN
Breast non-TNBC	PD7306a	0.194908	0.0736214	0.0838545	-0.0940876	0.00190549	NaN	NaN	NaN
Breast non-TNBC	PD7305a	0.199613	0.0628616	0.0736598	-0.0844582	0.00338655	NaN	NaN	NaN
Breast non-TNBC	PD7304a	0.136493	0.0879007	0.0423992	0.00310238	0.00274876	NaN	NaN	NaN
Breast non-TNBC	PD7249a	0.421799	0.185323	0.0900667	0.00518903	0.00563669	NaN	NaN	NaN
Breast non-TNBC	PD7243a	0.139166	0.0807233	0.0645786	-0.048434	0.00307397	NaN	NaN	NaN
Breast non-TNBC	PD7240a	0.0979735	0.0574043	0.03203	-0.00665557	0.00276243	NaN	NaN	NaN
Breast non-TNBC	PD7238a	0.139754	0.0953488	0.0542636	-0.0131783	0.00337838	NaN	NaN	NaN
Breast non-TNBC	PD7219a	0.888144	0.323409	0.112441	0.0985267	0.0118964	NaN	NaN	NaN
Breast non-TNBC	PD7218a	0.0393181	0.0288184	0.0389049	-0.0489914	0.00325733	NaN	NaN	NaN
Breast non-TNBC	PD7215a	0.384803	0.190503	0.0794224	0.0316579	0.00546662	NaN	NaN	NaN
Breast non-TNBC	PD7214a	0.0548838	0.0427807	0.0387701	-0.0347594	0.000686813	NaN	NaN	NaN
Breast non-TNBC	PD7206a	0.0734022	0.0433483	0.0393622	-0.0353762	0.0014497	NaN	NaN	NaN
Breast non-TNBC	PD7205a	0.454509	0.205049	0.0897914	0.0254665	0.00624589	NaN	NaN	NaN
Breast non-TNBC	PD7204a	0.0736791	0.0688468	0.0344234	0	0.00503018	NaN	NaN	NaN
Breast non-TNBC	PD7203a	0.384373	0.178487	0.0874705	0.0035461	0.00490798	NaN	NaN	NaN
Breast non-TNBC	PD7202a	0.147811	0.0602094	0.0579656	-0.0557218	0.00318761	NaN	NaN	NaN
Breast non-TNBC	PD6711a2	0.0779952	0.0678776	0.0344168	-0.000956023	0.00394811	NaN	NaN	NaN
Breast non-TNBC	PD6405a	0.905937	0.323031	0.123131	0.0767697	0.0121808	NaN	NaN	NaN
Breast non-TNBC	PD6048a	0.123846	0.0458773	0.0570366	-0.0681959	0.00252982	NaN	NaN	NaN
Breast non-TNBC	PD6016a2	0.343435	0.16091	0.0766639	0.00758214	0.00625	NaN	NaN	NaN
Breast non-TNBC	PD5964a	0.101046	0.061693	0.0473458	-0.0329986	0.00324465	NaN	NaN	NaN
Breast non-TNBC	PD5961a	0.113655	0.0821069	0.0410534	0	0.00361991	NaN	NaN	NaN
Breast non-TNBC	PD5960a	0.0958656	0.0522648	0.0516841	-0.0511034	0.00298112	NaN	NaN	NaN
Breast non-TNBC	PD5959a	0.126616	0.0776847	0.0609292	-0.0441737	0.00285442	NaN	NaN	NaN
Breast non-TNBC	PD5956a	0.0566743	0.0427969	0.0488246	-0.0548523	0.00120048	NaN	NaN	NaN
Breast non-TNBC	PD5953a	0.0307762	0.0288066	0.026749	-0.0246914	0.00110742	NaN	NaN	NaN
Breast non-TNBC	PD5951a	0.0949417	0.059633	0.0292431	0.00114679	0.00327154	NaN	NaN	NaN
Breast non-TNBC	PD5946a	0.100148	0.0539314	0.0403226	-0.0267137	0.00339716	NaN	NaN	NaN
Breast non-TNBC	PD5937a	0.574884	0.25152	0.0947396	0.0620402	0.0133773	NaN	NaN	NaN
Breast non-TNBC	PD4982a	0.0158687	0.0260989	0.0192308	-0.0123626	0.00202293	NaN	NaN	NaN
Breast non-TNBC	PD4981a	0.0245099	0.0239521	0.0335329	-0.0431138	0.00243161	NaN	NaN	NaN
Breast non-TNBC	PD4978a	0.347621	0.121127	0.0971831	-0.0732394	0.00532248	NaN	NaN	NaN
Breast non-TNBC	PD4969a	0.0555611	0.050885	0.0287611	-0.00663717	0.00176523	NaN	NaN	NaN
Breast non-TNBC	PD4967a	0.491691	0.204589	0.0860421	0.0325048	0.00499168	NaN	NaN	NaN
Breast non-TNBC	PD4965a	0.0575181	0.0505443	0.0264386	-0.00233281	0.00307422	NaN	NaN	NaN
Breast non-TNBC	PD4955a	0.130708	0.0573994	0.0616946	-0.0659899	0.00159453	NaN	NaN	NaN
Breast non-TNBC	PD4953a	0.111941	0.0532359	0.0518441	-0.0504523	0.00165426	NaN	NaN	NaN
Breast non-TNBC	PD4952a	0.158963	0.0826095	0.0578451	-0.0330808	0.00194576	NaN	NaN	NaN
Breast non-TNBC	PD4951a	0.143793	0.0728314	0.0458265	-0.0188216	0.00179856	NaN	NaN	NaN
Breast non-TNBC	PD4876a	0.182006	0.0771647	0.0663975	-0.0556303	0.00195258	NaN	NaN	NaN
Breast non-TNBC	PD4872a	0.293448	0.140863	0.0922166	-0.0435702	0.00349181	NaN	NaN	NaN
Breast non-TNBC	PD4841a	0.0995514	0.0530112	0.0468806	-0.0407501	0.00153812	NaN	NaN	NaN
Breast non-TNBC	PD4826a	0.324319	0.154111	0.0699163	0.0142787	0.00513644	NaN	NaN	NaN
Breast non-TNBC	PD4606a	0.0375795	0.030853	0.0235935	-0.0163339	0.00248756	NaN	NaN	NaN
Breast non-TNBC	PD4315a	0.318059	0.140351	0.0686275	0.00309597	0.00425532	NaN	NaN	NaN
Breast non-TNBC	PD4267a	0.325322	0.145817	0.0675364	0.0107444	0.00336538	NaN	NaN	NaN
Breast non-TNBC	PD4266a	0.50857	0.235537	0.0850059	0.0655254	0.0117008	NaN	NaN	NaN
Breast non-TNBC	PD4264a	0.10145	0.07321	0.0498793	-0.0265487	0.00448431	NaN	NaN	NaN
Breast non-TNBC	PD4261a	0.0420157	0.0299401	0.0335329	-0.0371257	0.00125156	NaN	NaN	NaN
Breast non-TNBC	PD4225a	0.0659191	0.0490287	0.0333025	-0.0175763	0.00266525	NaN	NaN	NaN
Breast non-TNBC	PD4076a	0.116574	0.0857143	0.04329	-0.000865801	0.00408789	NaN	NaN	NaN
Breast non-TNBC	PD24335a	0.155227	0.0691369	0.05061	-0.0320831	0.00240746	NaN	NaN	NaN
Breast non-TNBC	PD24329a	0.0986457	0.0594499	0.0319432	-0.00443656	0.005	NaN	NaN	NaN
Breast non-TNBC	PD24327a	0.828106	0.288816	0.124486	0.0398446	0.00975966	NaN	NaN	NaN
Breast non-TNBC	PD24322a	0.342387	0.127188	0.0821722	-0.0371561	0.00560224	NaN	NaN	NaN
Breast non-TNBC	PD24320a	0.0101944	0.022113	0.01638	-0.010647	0.00272745	NaN	NaN	NaN
Breast non-TNBC	PD24307a	0.0717612	0.0633803	0.0366197	-0.00985915	0.00135685	NaN	NaN	NaN
Breast non-TNBC	PD24302a	0.0849239	0.0799347	0.0261011	0.0277325	0.0031746	NaN	NaN	NaN
Breast non-TNBC	PD24225a	0.343071	0.191426	0.0787637	0.0338983	0.00221239	NaN	NaN	NaN
Breast non-TNBC	PD24224a	0.127729	0.0594542	0.0614035	-0.0633528	0.00206186	NaN	NaN	NaN
Breast non-TNBC	PD24223a	0.260346	0.15869	0.0690176	0.0206549	0.00585803	NaN	NaN	NaN
Breast non-TNBC	PD24220a	0.310685	0.126066	0.0729858	-0.0199052	0.00475737	NaN	NaN	NaN
Breast non-TNBC	PD24217a	0.944729	0.332456	0.128996	0.0744641	0.00843574	NaN	NaN	NaN
Breast non-TNBC	PD24216a	0.608581	0.263158	0.107723	0.0477127	0.00736358	NaN	NaN	NaN
Breast non-TNBC	PD24214a	0.0214468	0.0307048	0.0139567	0.00279135	0.00188182	NaN	NaN	NaN
Breast non-TNBC	PD24212a	0.116863	0.0663832	0.0526813	-0.0389794	0.000858615	NaN	NaN	NaN
Breast non-TNBC	PD24209a	0.717573	0.29124	0.109608	0.0720241	0.0104464	NaN	NaN	NaN
Breast non-TNBC	PD24207a	0.50796	0.204069	0.0897041	0.0246609	0.0084408	NaN	NaN	NaN
Breast non-TNBC	PD24206a	0.164132	0.111037	0.0611702	-0.0113032	0.00259644	NaN	NaN	NaN
Breast non-TNBC	PD24199a	0.157136	0.064836	0.071701	-0.078566	0.00044287	NaN	NaN	NaN
Breast non-TNBC	PD24194a	0.800456	0.301786	0.123913	0.0539605	0.0102123	NaN	NaN	NaN
Breast non-TNBC	PD24193a	0.0804976	0.055342	0.0328593	-0.0103766	0.00408998	NaN	NaN	NaN
Breast non-TNBC	PD23570a	0.410504	0.197621	0.0799736	0.0376735	0.00444444	NaN	NaN	NaN
Breast non-TNBC	PD23561a	0.802396	0.305352	0.115618	0.0741162	0.0103829	NaN	NaN	NaN
Breast non-TNBC	PD23560a	0.237357	0.104806	0.0687583	-0.0327103	0.00325866	NaN	NaN	NaN
Breast non-TNBC	PD23558a	0.141065	0.0766921	0.0582121	-0.039732	0.00231985	NaN	NaN	NaN
Breast non-TNBC	PD23550a	0.191285	0.0774432	0.0872772	-0.0971112	0.00196618	NaN	NaN	NaN
Breast non-TNBC	PD22366a	0.252212	0.0763843	0.0908295	-0.105275	0.00174902	NaN	NaN	NaN
Breast non-TNBC	PD22365a	0.0502417	0.0401554	0.0220207	-0.00388601	0.002414	NaN	NaN	NaN
Breast non-TNBC	PD22364a	0.344653	0.166667	0.0606061	0.0454546	0.00524246	NaN	NaN	NaN
Breast non-TNBC	PD22363a	0.0820616	0.051516	0.0388578	-0.0261996	0.00273224	NaN	NaN	NaN
Breast non-TNBC	PD22362a	0.200755	0.0902111	0.0921305	-0.0940499	0.00157646	NaN	NaN	NaN
Breast non-TNBC	PD22361a	0.632139	0.255743	0.0954055	0.064932	0.00845433	NaN	NaN	NaN
Breast non-TNBC	PD22359a	0.122482	0.0969072	0.0484536	0	0.00285714	NaN	NaN	NaN
Breast non-TNBC	PD22357a	0.634926	0.268262	0.100375	0.0675121	0.0101675	NaN	NaN	NaN
Breast non-TNBC	PD22251a	0.0499491	0.0365854	0.0271003	-0.0176152	0.00208768	NaN	NaN	NaN
Breast non-TNBC	PD18776a	0.0301319	0.0254011	0.0227273	-0.0200535	0.00399467	NaN	NaN	NaN
Breast non-TNBC	PD18775a	0.0661655	0.0608828	0.0304414	0	0.00442478	NaN	NaN	NaN
Breast non-TNBC	PD18771a	0.0529343	0.0324826	0.0278422	-0.0232019	0.00186567	NaN	NaN	NaN
Breast non-TNBC	PD18769a	0.637034	0.256229	0.108604	0.0390221	0.00580998	NaN	NaN	NaN
Breast non-TNBC	PD18768a	0.0593002	0.0467533	0.0320346	-0.017316	0.00334129	NaN	NaN	NaN
Breast non-TNBC	PD18756a	0.0571522	0.0354691	0.0320366	-0.0286041	0.00180723	NaN	NaN	NaN
Breast non-TNBC	PD18754a	0.392309	0.186251	0.0763807	0.03349	0.00544535	NaN	NaN	NaN
Breast non-TNBC	PD18751a	0.0594856	0.0455487	0.0320911	-0.0186335	0.00217746	NaN	NaN	NaN
Breast non-TNBC	PD18749a	0.740865	0.262445	0.109237	0.0439712	0.0079558	NaN	NaN	NaN
Breast non-TNBC	PD18748a	0.254658	0.129359	0.0635546	0.00224972	0.00557207	NaN	NaN	NaN
Breast non-TNBC	PD18734a	0.0672379	0.0380117	0.0461988	-0.054386	0.00286716	NaN	NaN	NaN
Breast non-TNBC	PD18733a	0.0869068	0.054878	0.0556402	-0.0564024	0.000839983	NaN	NaN	NaN
Breast non-TNBC	PD18730a	0.57156	0.252239	0.0925373	0.0671642	0.00944334	NaN	NaN	NaN
Breast non-TNBC	PD18728a	0.107928	0.106715	0.0383693	0.029976	0.00500939	NaN	NaN	NaN
Breast non-TNBC	PD18269a	0.017571	0.0338461	0.0184615	-0.00307692	0.0022173	NaN	NaN	NaN
Breast non-TNBC	PD18264a	0.745054	0.293456	0.109862	0.0737327	0.00901727	NaN	NaN	NaN
Breast non-TNBC	PD18259a	0.169066	0.0907258	0.0614919	-0.0322581	0.00437682	NaN	NaN	NaN
Breast non-TNBC	PD18258a	0.0304298	0.0274725	0.0238095	-0.0201465	0.000801282	NaN	NaN	NaN
Breast non-TNBC	PD18257a	0.276718	0.13447	0.0694444	-0.00441919	0.00408012	NaN	NaN	NaN
Breast non-TNBC	PD18251a	0.0970992	0.0589849	0.0493827	-0.0397805	0.00119048	NaN	NaN	NaN
Breast non-TNBC	PD18247a	0.88665	0.299785	0.113069	0.0736468	0.0112076	NaN	NaN	NaN
Breast non-TNBC	PD18189a	0.203121	0.112105	0.074423	-0.0367405	0.0045134	NaN	NaN	NaN
Breast non-TNBC	PD18188a	0.0663867	0.0388529	0.0388529	-0.0388529	0.00365917	NaN	NaN	NaN
Breast non-TNBC	PD18149a	0.0619386	0.0498664	0.0311665	-0.0124666	0.00246063	NaN	NaN	NaN
Breast non-TNBC	PD18116a	0.102408	0.0797872	0.0319149	0.0159575	0.0020562	NaN	NaN	NaN
Breast non-TNBC	PD18101a	0.0554302	0.0224439	0.0399002	-0.0573566	0.000961539	NaN	NaN	NaN
Breast non-TNBC	PD18100a	0.0947969	0.0758621	0.0248276	0.0262069	0.0019544	NaN	NaN	NaN
Breast non-TNBC	PD18050a	0.193258	0.0809756	0.0648781	-0.0487805	0.00422078	NaN	NaN	NaN
Breast non-TNBC	PD18049a	0.221515	0.113176	0.0664414	-0.0197072	0.00476365	NaN	NaN	NaN
Breast non-TNBC	PD18048a	0.0896833	0.0457399	0.0367713	-0.0278027	0.00230481	NaN	NaN	NaN
Breast non-TNBC	PD18047a	0.0801684	0.0493927	0.031579	-0.0137652	0.00187529	NaN	NaN	NaN
Breast non-TNBC	PD18046a	0.0837838	0.0596798	0.0400291	-0.0203785	0.00211416	NaN	NaN	NaN
Breast non-TNBC	PD18045a	0.697654	0.26917	0.106579	0.056011	0.0104349	NaN	NaN	NaN
Breast non-TNBC	PD17994a	0.214567	0.132254	0.0526316	0.0269905	0.00568182	NaN	NaN	NaN
Breast non-TNBC	PD17991a	0.040847	0.0507365	0.0229133	0.00490998	0.00078064	NaN	NaN	NaN
Breast non-TNBC	PD17981a	0.224661	0.133666	0.0643382	0.0049895	0.00707995	NaN	NaN	NaN
Breast non-TNBC	PD17973a	0.0363043	0.0437956	0.0364963	-0.0291971	0.00208768	NaN	NaN	NaN
Breast non-TNBC	PD14473a	0.0684019	0.0535714	0.0318878	-0.0102041	0.00198544	NaN	NaN	NaN
Breast non-TNBC	PD14472a	0.144728	0.0893617	0.053617	-0.0178723	0.00244978	NaN	NaN	NaN
Breast non-TNBC	PD14471a	0.0584151	0.046705	0.0230326	0.000639795	0.00382117	NaN	NaN	NaN
Breast non-TNBC	PD14468a	0.0463695	0.0345268	0.0345268	-0.0345268	0.00131234	NaN	NaN	NaN
Breast non-TNBC	PD14467a	0.106104	0.0467503	0.0444698	-0.0421893	0.00247832	NaN	NaN	NaN
Breast non-TNBC	PD14465a	0.078671	0.0489876	0.0300457	-0.0111039	0.00347088	NaN	NaN	NaN
Breast non-TNBC	PD14462a	0.250488	0.143434	0.0612795	0.0208754	0.00257621	NaN	NaN	NaN
Breast non-TNBC	PD14461a	0.0364556	0.025	0.0352941	-0.0455882	0.00215827	NaN	NaN	NaN
Breast non-TNBC	PD14460a	0.596289	0.244115	0.0953211	0.0534728	0.0112514	NaN	NaN	NaN
Breast non-TNBC	PD14459a	0.0678015	0.0624371	0.0332326	-0.0040282	0.00396629	NaN	NaN	NaN
Breast non-TNBC	PD14458a	0.0429037	0.0369357	0.0300958	-0.0232558	0.00269724	NaN	NaN	NaN
Breast non-TNBC	PD14457a	0.0618249	0.047266	0.0505097	-0.0537535	0.00181865	NaN	NaN	NaN
Breast non-TNBC	PD14456a	0.0245434	0.0184615	0.0194872	-0.0205128	0.00216216	NaN	NaN	NaN
Breast non-TNBC	PD14454a	0.137502	0.0679062	0.0428456	-0.017785	0.00456413	NaN	NaN	NaN
Breast non-TNBC	PD14453a	0.514393	0.206599	0.0934655	0.0196684	0.006564	NaN	NaN	NaN
Breast non-TNBC	PD14450a	0.0662051	0.044164	0.033123	-0.022082	0.00150716	NaN	NaN	NaN
Breast non-TNBC	PD14442a	0.0350951	0.0442133	0.0221066	0	0.00190718	NaN	NaN	NaN
Breast non-TNBC	PD14441a	0.0976607	0.0503145	0.0503145	-0.0503145	0.0011782	NaN	NaN	NaN
Breast non-TNBC	PD14439a	0.0349021	0.0404984	0.029595	-0.0186916	0.00356633	NaN	NaN	NaN
Breast non-TNBC	PD14437a	0.134045	0.0653367	0.0513716	-0.0374065	0.00211289	NaN	NaN	NaN
Breast non-TNBC	PD14435a	0.139209	0.0724175	0.0500533	-0.027689	0.00302826	NaN	NaN	NaN
Breast non-TNBC	PD14433a	0.422887	0.202271	0.0841043	0.0340622	0.00830258	NaN	NaN	NaN
Breast non-TNBC	PD14432a	0.0399005	0.0344037	0.0321101	-0.0298165	0.00414692	NaN	NaN	NaN
Breast non-TNBC	PD13771a	0.202919	0.0831457	0.0746221	-0.0660984	0.00182796	NaN	NaN	NaN
Breast non-TNBC	PD13770a	0.0741179	0.0601901	0.0401267	-0.0200634	0.00156495	NaN	NaN	NaN
Breast non-TNBC	PD13768a	0.0328398	0.0285714	0.031579	-0.0345865	0.00149254	NaN	NaN	NaN
Breast non-TNBC	PD13767a	0.127181	0.0938416	0.0491202	-0.00439883	0.00990525	NaN	NaN	NaN
Breast non-TNBC	PD13766a	0.619215	0.252668	0.107057	0.0385542	0.00851743	NaN	NaN	NaN
Breast non-TNBC	PD13765a	0.0713269	0.0425246	0.0505819	-0.0586392	0.00316522	NaN	NaN	NaN
Breast non-TNBC	PD13764a	0.156248	0.0803571	0.0695489	-0.0587406	0.00115373	NaN	NaN	NaN
Breast non-TNBC	PD13763a	0.0580708	0.0578035	0.0289017	0	0.00421546	NaN	NaN	NaN
Breast non-TNBC	PD13762a	0.0286847	0.0293333	0.0346667	-0.04	0.00261097	NaN	NaN	NaN
Breast non-TNBC	PD13761a	0.0381924	0.0387409	0.031477	-0.0242131	0.00247985	NaN	NaN	NaN
Breast non-TNBC	PD13760a	0.220967	0.109785	0.0644391	-0.0190931	0.00200401	NaN	NaN	NaN
Breast non-TNBC	PD13758a	0.0269113	0.0311587	0.0321324	-0.0331061	0.000534759	NaN	NaN	NaN
Breast non-TNBC	PD13757a	0.356674	0.180932	0.0693391	0.0422535	0.00621504	NaN	NaN	NaN
Breast non-TNBC	PD13756a	0.0420667	0.0291971	0.0396246	-0.0500521	0.00379816	NaN	NaN	NaN
Breast non-TNBC	PD13755a	0.0440219	0.0394737	0.0307017	-0.0219298	0.000603136	NaN	NaN	NaN
Breast non-TNBC	PD13754a	0.0612197	0.0424528	0.0320755	-0.0216981	0.00406091	NaN	NaN	NaN
Breast non-TNBC	PD13753a	0.767168	0.269764	0.104252	0.0612598	0.0135562	NaN	NaN	NaN
Breast non-TNBC	PD13752a	0.052188	0.0351014	0.0452418	-0.0553822	0.00173913	NaN	NaN	NaN
Breast non-TNBC	PD13631a	0.123244	0.0808581	0.0429043	-0.0049505	0.00178412	NaN	NaN	NaN
Breast non-TNBC	PD13630a	0.371916	0.159008	0.0764538	0.00610004	0.00613155	NaN	NaN	NaN
Breast non-TNBC	PD13629a	0.184393	0.125109	0.0529974	0.0191138	0.00991132	NaN	NaN	NaN
Breast non-TNBC	PD13626a	0.0570211	0.0300601	0.0340681	-0.0380762	0.000861326	NaN	NaN	NaN
Breast non-TNBC	PD13625a	0.0858818	0.0566347	0.0549965	-0.0533583	0.00226212	NaN	NaN	NaN
Breast non-TNBC	PD13623a	0.477617	0.23121	0.0892789	0.0526517	0.0092827	NaN	NaN	NaN
Breast non-TNBC	PD13620a	0.0848461	0.0364998	0.0439869	-0.051474	0.00369633	NaN	NaN	NaN
Breast non-TNBC	PD13619a	0.0379355	0.0485437	0.023301	0.00194175	0.0033389	NaN	NaN	NaN
Breast non-TNBC	PD13618a	0.151796	0.100712	0.0528993	-0.00508647	0.00347021	NaN	NaN	NaN
Breast non-TNBC	PD13609a	0.707597	0.27234	0.110355	0.0516312	0.0113916	NaN	NaN	NaN
Breast non-TNBC	PD13608a	0.498557	0.208197	0.083424	0.0413493	0.00738714	NaN	NaN	NaN
Breast non-TNBC	PD13607a	0.195663	0.101918	0.0545564	-0.00719425	0.00437956	NaN	NaN	NaN
Breast non-TNBC	PD13606a	0.0771041	0.0411523	0.0422746	-0.0433969	0.00281751	NaN	NaN	NaN
Breast non-TNBC	PD13605a	0.0759976	0.0417391	0.0330435	-0.0243478	0.00306984	NaN	NaN	NaN
Breast non-TNBC	PD13604a	0.93591	0.326188	0.121117	0.0839546	0.0131159	NaN	NaN	NaN
Breast non-TNBC	PD13603a	0.225961	0.0863891	0.071473	-0.0565569	0.00565398	NaN	NaN	NaN
Breast non-TNBC	PD13602a	0.100148	0.0479452	0.0450613	-0.0421774	0.00201252	NaN	NaN	NaN
Breast non-TNBC	PD13427a	0.0299685	0.0235756	0.0196464	-0.0157171	0.000829876	NaN	NaN	NaN
Breast non-TNBC	PD13426a	0.0389278	0.041316	0.0390207	-0.0367253	0.00320366	NaN	NaN	NaN
Breast non-TNBC	PD13425a	0.746155	0.276533	0.110787	0.0549594	0.0106553	NaN	NaN	NaN
Breast non-TNBC	PD13424a	0.0959782	0.0466427	0.0451051	-0.0435674	0.00218613	NaN	NaN	NaN
Breast non-TNBC	PD13422a	0.0594616	0.0508083	0.0323326	-0.0138568	0.00401376	NaN	NaN	NaN
Breast non-TNBC	PD13420a	0.0409995	0.0235955	0.0303371	-0.0370786	0.00120409	NaN	NaN	NaN
Breast non-TNBC	PD13419a	0.0859558	0.0689655	0.0363985	-0.00383142	0.00257069	NaN	NaN	NaN
Breast non-TNBC	PD13416a	0.0380314	0.0357143	0.0294118	-0.0231092	0.000568182	NaN	NaN	NaN
Breast non-TNBC	PD13312a	0.0406713	0.0310078	0.0310078	-0.0310078	0.00233372	NaN	NaN	NaN
Breast non-TNBC	PD13310a	0.0280688	0.0345946	0.0205405	-0.00648649	0.00294464	NaN	NaN	NaN
Breast non-TNBC	PD13307a	0.526698	0.227704	0.0810518	0.0656004	0.00799836	NaN	NaN	NaN
Breast non-TNBC	PD13306a	0.137755	0.10852	0.0466368	0.0152466	0.00624675	NaN	NaN	NaN
Breast non-TNBC	PD13304a	0.0330355	0.0347129	0.0186916	-0.00267023	0.002	NaN	NaN	NaN
Breast non-TNBC	PD13302a	0.0578843	0.0607143	0.028125	0.00446429	0.00306578	NaN	NaN	NaN
Breast non-TNBC	PD13168a	0.206902	0.110887	0.0571237	-0.00336022	0.0024855	NaN	NaN	NaN
Breast non-TNBC	PD13167a	0.150031	0.0541353	0.056391	-0.0586466	0.00045977	NaN	NaN	NaN
Breast non-TNBC	PD13166a	0.241753	0.105038	0.0725875	-0.0401366	0.00431241	NaN	NaN	NaN
Breast non-TNBC	PD13165a	0.325437	0.170432	0.0895053	-0.00857878	0.00631313	NaN	NaN	NaN
Breast non-TNBC	PD13164a	0.113651	0.0680272	0.0430839	-0.0181406	0.0021692	NaN	NaN	NaN
Breast non-TNBC	PD13163a	0.312404	0.15	0.075	0	0.0063322	NaN	NaN	NaN
Breast non-TNBC	PD13162a	0.556238	0.210425	0.0949245	0.0205761	0.00916649	NaN	NaN	NaN
Breast non-TNBC	PD11819a	0.0353341	0.0277045	0.030343	-0.0329815	0.0019802	NaN	NaN	NaN
Breast non-TNBC	PD11818a	0.0666164	0.0394402	0.0381679	-0.0368957	0.00191816	NaN	NaN	NaN
Breast non-TNBC	PD11816a	0.342869	0.169285	0.0641361	0.0410122	0.00468933	NaN	NaN	NaN
Breast non-TNBC	PD11769a	0.0782915	0.0433369	0.0411701	-0.0390033	0.00178465	NaN	NaN	NaN
Breast non-TNBC	PD11767a	2.66032e-15	0.0349462	0.0188172	-0.00268817	0.00195503	NaN	NaN	NaN
Breast non-TNBC	PD11766a	0.166557	0.0952381	0.0630952	-0.0309524	0.0050665	NaN	NaN	NaN
Breast non-TNBC	PD11765a	0.0796211	0.0636663	0.0362239	-0.00878156	0.00294291	NaN	NaN	NaN
Breast non-TNBC	PD11761a	0.107978	0.0651649	0.0539019	-0.0426388	0.00458085	NaN	NaN	NaN
Breast non-TNBC	PD11760a	0.0358364	0.0345404	0.0373259	-0.0401114	0.00145985	NaN	NaN	NaN
Breast non-TNBC	PD11756a	0.116745	0.101765	0.0290758	0.0436137	0.0122592	NaN	NaN	NaN
Breast non-TNBC	PD11753a	0.0598078	0.0446691	0.038148	-0.031627	0.0017316	NaN	NaN	NaN
Breast non-TNBC	PD11750a	0.369903	0.122421	0.1016	-0.0807789	0.00226854	NaN	NaN	NaN
Breast non-TNBC	PD11745a	0.156282	0.0726339	0.0726339	-0.0726339	0.0035308	NaN	NaN	NaN
Breast non-TNBC	PD11744a	0.0186046	0.0199063	0.0175644	-0.0152225	0.00119689	NaN	NaN	NaN
Breast non-TNBC	PD11743a	0.0688419	0.0496408	0.0333116	-0.0169824	0.00266972	NaN	NaN	NaN
Breast non-TNBC	PD11742a	0.253291	0.130098	0.0616255	0.00684728	0.00344894	NaN	NaN	NaN
Breast non-TNBC	PD11741a	0.148213	0.0823666	0.0568446	-0.0313225	0.00319659	NaN	NaN	NaN
Breast non-TNBC	PD11740a	0.0305334	0.0338346	0.0253759	-0.0169173	0	NaN	NaN	NaN
Breast non-TNBC	PD11465a	0.596996	0.250657	0.107725	0.0352076	0.00822802	NaN	NaN	NaN
Breast non-TNBC	PD11464a	0.630199	0.231031	0.101889	0.027253	0.00672542	NaN	NaN	NaN
Breast non-TNBC	PD11462a	0.0746223	0.0406162	0.0385154	-0.0364146	0.00331538	NaN	NaN	NaN
Breast non-TNBC	PD11402a	0.061893	0.0504587	0.0351682	-0.0198777	0.0022686	NaN	NaN	NaN
Breast non-TNBC	PD11399a	0.102949	0.0548246	0.0548246	-0.0548246	0.00237933	NaN	NaN	NaN
Breast non-TNBC	PD11398a	0.0541359	0.0433553	0.0273327	-0.0113101	0.00102407	NaN	NaN	NaN
Breast non-TNBC	PD11397a	0.141534	0.0710288	0.0499354	-0.028842	0.00330537	NaN	NaN	NaN
Breast non-TNBC	PD11396a	0.0623853	0.0462329	0.0402397	-0.0342466	0.00284495	NaN	NaN	NaN
Breast non-TNBC	PD11395a	0.0470683	0.0400246	0.0437192	-0.0474138	0.00208406	NaN	NaN	NaN
Breast non-TNBC	PD11394a	0.0386736	0.0364372	0.0161943	0.00404858	0.00437318	NaN	NaN	NaN
Breast non-TNBC	PD11393a	0.0639108	0.0422886	0.0333333	-0.0243781	0.00364678	NaN	NaN	NaN
Breast non-TNBC	PD11391a	0.0243071	0.030303	0.0338681	-0.0374332	0.000797448	NaN	NaN	NaN
Breast non-TNBC	PD11389a	0.0140154	0.0261438	0.0169935	-0.00784314	0.00128617	NaN	NaN	NaN
Breast non-TNBC	PD11388a	0.10558	0.0458533	0.050638	-0.0554226	0.00176857	NaN	NaN	NaN
Breast non-TNBC	PD11386a	0.21159	0.101618	0.0743175	-0.0470172	0.00648686	NaN	NaN	NaN
Breast non-TNBC	PD11385a	0.0462098	0.0366775	0.0366775	-0.0366775	0.00348028	NaN	NaN	NaN
Breast non-TNBC	PD11384a	0.156752	0.0889121	0.0397489	0.00941423	0.00530348	NaN	NaN	NaN
Breast non-TNBC	PD11383a	0.0425763	0.030303	0.030303	-0.030303	0.00331283	NaN	NaN	NaN
Breast non-TNBC	PD11381a	0.0386669	0.0441026	0.0338461	-0.0235897	0.00109649	NaN	NaN	NaN
Breast non-TNBC	PD11380a	0.0917486	0.0558621	0.0468966	-0.037931	0.0029661	NaN	NaN	NaN
Breast non-TNBC	PD11379a	0.820218	0.300766	0.11799	0.0647863	0.0118228	NaN	NaN	NaN
Breast non-TNBC	PD11376a	0.0561711	0.0524321	0.0303222	-0.00821225	0.00223048	NaN	NaN	NaN
Breast non-TNBC	PD11375a	0.0128308	0.0297357	0.030837	-0.0319383	0.00223214	NaN	NaN	NaN
Breast non-TNBC	PD11374a	0.0614472	0.0426065	0.0292398	-0.015873	0.00147348	NaN	NaN	NaN
Breast non-TNBC	PD11372a	0.85055	0.297798	0.107407	0.0829842	0.0120864	NaN	NaN	NaN
Breast non-TNBC	PD11370a	0.0173377	0.0286678	0.010118	0.0084317	0.00234742	NaN	NaN	NaN
Breast non-TNBC	PD11369a	0.236365	0.102804	0.072722	-0.0426402	0.00508233	NaN	NaN	NaN
Breast non-TNBC	PD11368a	0.329315	0.166374	0.084946	-0.00351847	0.0057041	NaN	NaN	NaN
Breast non-TNBC	PD11367a	0.071034	0.0438881	0.0382916	-0.0326951	0.00181884	NaN	NaN	NaN
Breast non-TNBC	PD11366a	0.0489148	0.0514085	0.0338028	-0.0161972	0.00245198	NaN	NaN	NaN
Breast non-TNBC	PD11365a	0.015172	0.0339806	0.0287528	-0.023525	0.00212064	NaN	NaN	NaN
Breast non-TNBC	PD11364a	0.0953507	0.0545775	0.0369718	-0.0193662	0.00200702	NaN	NaN	NaN
Breast non-TNBC	PD11361a	0.0580571	0.0509849	0.02781	-0.00463499	0.00360794	NaN	NaN	NaN
Breast non-TNBC	PD11360a	0.0531965	0.0416667	0.0336021	-0.0255376	0.0035531	NaN	NaN	NaN
Breast non-TNBC	PD11359a	0.0886487	0.0590112	0.046252	-0.0334928	0.00635209	NaN	NaN	NaN
Breast non-TNBC	PD11358a	0.30335	0.186729	0.0765047	0.0337201	0.0081429	NaN	NaN	NaN
Breast non-TNBC	PD11357a	0.03574	0.0358515	0.0307298	-0.0256082	0.00230947	NaN	NaN	NaN
Breast non-TNBC	PD11355a	0.0473278	0.0471822	0.0235911	0	0.00227531	NaN	NaN	NaN
Breast non-TNBC	PD11352a	0.118438	0.105156	0.046133	0.0128901	0.00606323	NaN	NaN	NaN
Breast non-TNBC	PD11349a	0.27985	0.125841	0.0802392	-0.0346374	0.00522921	NaN	NaN	NaN
Breast non-TNBC	PD11348a	0.0697913	0.0364627	0.0406538	-0.0448449	0.00252653	NaN	NaN	NaN
Breast non-TNBC	PD11347a	0.23889	0.135452	0.0610368	0.0133779	0.00206292	NaN	NaN	NaN
Breast non-TNBC	PD11346a	0.27632	0.129176	0.0668151	-0.00445434	0.00507146	NaN	NaN	NaN
Breast non-TNBC	PD11345a	0.629381	0.268505	0.106343	0.0558196	0.0113442	NaN	NaN	NaN
Breast non-TNBC	PD11344a	0.920328	0.310879	0.119348	0.0721829	0.0110009	NaN	NaN	NaN
Breast non-TNBC	PD11343a	0.102401	0.0599721	0.0460251	-0.0320781	0.00160966	NaN	NaN	NaN
Breast non-TNBC	PD11342a	0.352749	0.172911	0.0787704	0.0153698	0.00996678	NaN	NaN	NaN
Breast non-TNBC	PD11341a	0.200885	0.125146	0.0596491	0.00584795	0.00432633	NaN	NaN	NaN
Breast non-TNBC	PD11340a	0.138623	0.0522593	0.0715128	-0.0907662	0.00223491	NaN	NaN	NaN
Breast non-TNBC	PD11339a	0.0510339	0.033511	0.0258949	-0.0182787	0.000457038	NaN	NaN	NaN
Breast non-TNBC	PD11338a	0.0137485	0.0280948	0.0158033	-0.00351185	0.00247525	NaN	NaN	NaN
Breast non-TNBC	PD11337a	0.194226	0.101361	0.055102	-0.00884354	0.00421133	NaN	NaN	NaN
Breast non-TNBC	PD11336a	0.12183	0.0704225	0.0617552	-0.0530878	0.00161887	NaN	NaN	NaN
CLL	JN_08	0.0200456	0.0316967	0.0279677	-0.0242387	0.00108656	NaN	NaN	NaN
CLL	CLL4-ARTICLE	0.00566252	0.0380228	0.026616	-0.0152091	0	NaN	NaN	NaN
CLL	CLL-JE	1.12171e-15	0.0244604	0.0258993	-0.0273381	0.00158165	NaN	NaN	NaN
CLL	CLL-G	0.0140936	0.0288582	0.0238394	-0.0188206	0.000586854	NaN	NaN	NaN
CLL	564	3.55392e-14	0.0364963	0.0145985	0.00729927	0.00223464	NaN	NaN	NaN
CLL	523	0.00880097	0.0386364	0.0261364	-0.0136364	0.001544	NaN	NaN	NaN
CLL	519	2.15526e-15	0.0137694	0.0189329	-0.0240964	0.00074239	NaN	NaN	NaN
CLL	477	2.28478e-16	0.0213964	0.0213964	-0.0213964	0.00107296	NaN	NaN	NaN
CLL	473	3.33965e-16	0.0266904	0.0160142	-0.00533808	0.00144092	NaN	NaN	NaN
CLL	467	3.92812e-14	0.034188	0.0153846	0.0034188	0	NaN	NaN	NaN
CLL	393	0.00566381	0.0249584	0.0299501	-0.0349418	0	NaN	NaN	NaN
CLL	367	0.0114417	0.0283505	0.0193299	-0.0103093	0.00178147	NaN	NaN	NaN
CLL	343	0.00467095	0.0314136	0.0122164	0.0069808	0.0015186	NaN	NaN	NaN
CLL	342	0.00768457	0.0297619	0.0297619	-0.0297619	0.000677048	NaN	NaN	NaN
CLL	318	0.0157889	0.040619	0.0135397	0.0135397	0.00162338	NaN	NaN	NaN
CLL	308	0.00896522	0.0346457	0.0251968	-0.015748	0.0013947	NaN	NaN	NaN
CLL	306	2.87867e-15	0.0206986	0.0129366	-0.00517464	0.00201613	NaN	NaN	NaN
CLL	294	0.00909472	0.0241936	0.0322581	-0.0403226	0	NaN	NaN	NaN
CLL	282	0.00513148	0.0262812	0.0197109	-0.0131406	0.000632511	NaN	NaN	NaN
CLL	277	0.0312933	0.0432692	0.0240385	-0.00480769	0.00124378	NaN	NaN	NaN
CLL	26	0.0174611	0.0316804	0.0206612	-0.00964187	0.000672495	NaN	NaN	NaN
CLL	192	8.22474e-16	0.0196319	0.0245399	-0.0294479	0	NaN	NaN	NaN
CLL	178	0.00705636	0.0257732	0.0214777	-0.0171821	0.00226142	NaN	NaN	NaN
CLL	151	2.84826e-16	0.0260078	0.0221066	-0.0182055	0.00124224	NaN	NaN	NaN
CLL	141	0.0240414	0.0317003	0.0244957	-0.0172911	0.00217865	NaN	NaN	NaN
CLL	137	0.0157559	0.0346535	0.0363036	-0.0379538	0.00069979	NaN	NaN	NaN
CLL	128	0.00922028	0.0376506	0.0135542	0.0105422	0.00288184	NaN	NaN	NaN
CLL	125	0.0103857	0.0295652	0.0382609	-0.0469565	0.00226929	NaN	NaN	NaN
CLL	012-02-1TD	0.0348077	0.0397022	0.0372208	-0.0347394	0.00382044	NaN	NaN	NaN
CLL	003-0005-09TD	6.78512e-16	0.0337838	0.027027	-0.0202703	0	NaN	NaN	NaN
CLL	001-0002-03TD	0.0255142	0.036036	0.027027	-0.018018	0.00204708	NaN	NaN	NaN
Colorectal	CRC-0010	0.0238188	0.0224033	0.0176511	-0.0128988	0.00334448	NaN	NaN	NaN
Colorectal	CRC-0009	0.0256186	0.0307632	0.0242731	-0.017783	0.00214856	NaN	NaN	NaN
Colorectal	CRC-0008	0.0386075	0.0347758	0.0284815	-0.0221872	0.00197218	NaN	NaN	NaN
Colorectal	CRC-0007	0.0419884	0.0293587	0.0260784	-0.0227981	0.00204818	NaN	NaN	NaN
Colorectal	CRC-0006	0.0287594	0.0255089	0.0200979	-0.0146869	0.00178833	NaN	NaN	NaN
Colorectal	CRC-0005	0.0562376	0.0387064	0.0330294	-0.0273525	0.00222859	NaN	NaN	NaN
Colorectal	CRC-0004	0.0519925	0.031779	0.0252316	-0.0186841	0.00217887	NaN	NaN	NaN
Colorectal	CRC-0003	0.027338	0.0210196	0.0222745	-0.0235294	0.0022283	NaN	NaN	NaN
Colorectal	CRC-0002	0.0166074	0.0231795	0.0157446	-0.00830964	0.00284283	NaN	NaN	NaN
DLBCL	G1	0.0406501	0.038032	0.0256565	-0.013281	0.00260104	NaN	NaN	NaN
DLBCL	4194891	0.00719296	0.0221894	0.0177515	-0.0133136	0.00130039	NaN	NaN	NaN
DLBCL	4194218	0.00916304	0.0308725	0.0281879	-0.0255034	0.00125786	NaN	NaN	NaN
DLBCL	4193278	0.00538996	0.024173	0.019084	-0.0139949	0.00197498	NaN	NaN	NaN
DLBCL	4190495	0.0185467	0.0377493	0.0292023	-0.0206553	0.000784314	NaN	NaN	NaN
DLBCL	4189998	0.00670044	0.0280543	0.0253394	-0.0226244	0.00177778	NaN	NaN	NaN
DLBCL	4189200	0.0201706	0.0410729	0.0343671	-0.0276614	0.000933271	NaN	NaN	NaN
DLBCL	4182393	0.0165127	0.0399386	0.0184332	0.0030722	0.00411241	NaN	NaN	NaN
DLBCL	4177856	0.00695873	0.0314465	0.0233603	-0.015274	0.000949217	NaN	NaN	NaN
DLBCL	4175837	0.00940647	0.0362765	0.0246407	-0.0130048	0.00121556	NaN	NaN	NaN
DLBCL	4159170	2.03083e-16	0.0296167	0.0182927	-0.00696864	0	NaN	NaN	NaN
DLBCL	4158726	0.0152439	0.030599	0.0351562	-0.0397135	0.00148644	NaN	NaN	NaN
DLBCL	4142267	1.07735e-11	0.029654	0.0214168	-0.0131796	0.00281294	NaN	NaN	NaN
DLBCL	4135350	5.30566e-17	0.0318471	0.0374204	-0.0429936	0.000893921	NaN	NaN	NaN
DLBCL	4133511	0.00990805	0.0305481	0.0287511	-0.0269542	0.00132392	NaN	NaN	NaN
DLBCL	4125240	0.0198833	0.0403801	0.0285036	-0.0166271	0	NaN	NaN	NaN
DLBCL	4121361	0.0163312	0.0395216	0.0270411	-0.0145606	0.00255591	NaN	NaN	NaN
DLBCL	4119027	0.0158607	0.0328228	0.0273523	-0.0218818	0.0021097	NaN	NaN	NaN
DLBCL	4116738	0.168103	0.0718781	0.0814839	-0.0910898	0.000769231	NaN	NaN	NaN
DLBCL	4112512	0.0180488	0.0231066	0.029525	-0.0359435	0.00128041	NaN	NaN	NaN
DLBCL	4108101	0.0105885	0.0299145	0.019943	-0.00997151	0.0020145	NaN	NaN	NaN
DLBCL	4105105	1.3897e-07	0.0248963	0.0248963	-0.0248963	0.0013292	NaN	NaN	NaN
DLBCL	4101316	0.00814283	0.0374396	0.0386473	-0.0398551	0	NaN	NaN	NaN
Esophageal	ESO-913	0.0486698	0.0620887	0.0401552	-0.0182217	0.00406153	NaN	NaN	NaN
Esophageal	ESO-838	0.0466529	0.0623134	0.0381841	-0.0140547	0.00241425	NaN	NaN	NaN
Esophageal	ESO-774	0.0588877	0.059326	0.0459864	-0.0326468	0.00346428	NaN	NaN	NaN
Esophageal	ESO-721	0.165721	0.0989374	0.0749569	-0.0509764	0.00317177	NaN	NaN	NaN
Esophageal	ESO-682	0.0326413	0.0435754	0.0404718	-0.0373681	0.00182815	NaN	NaN	NaN
Esophageal	ESO-409	0.0622777	0.0657414	0.054054	-0.0423667	0.0022173	NaN	NaN	NaN
Esophageal	ESO-130	0.0659559	0.0583475	0.0400731	-0.0217987	0.00292139	NaN	NaN	NaN
Esophageal	ESO-1163	0.0248398	0.0438909	0.0440095	-0.0441281	0.00211536	NaN	NaN	NaN
Esophageal	ESO-1060	0.0644667	0.0649934	0.0503069	-0.0356203	0.00264604	NaN	NaN	NaN
Liver	RK141_C01	0.032438	0.0463293	0.0363507	-0.0263721	0.00079968	NaN	NaN	NaN
Liver	RK138_C01	0.112177	0.0722311	0.0457464	-0.0192616	0.00234742	NaN	NaN	NaN
Liver	RK137_C01	0.0366577	0.0444825	0.0402053	-0.0359281	0.00115234	NaN	NaN	NaN
Liver	RK133_C01	0.075133	0.0591227	0.051494	-0.0438652	0.00129074	NaN	NaN	NaN
Liver	RK130_C01	0.0505854	0.0541205	0.0418204	-0.0295203	0.00130081	NaN	NaN	NaN
Liver	RK126_C01	0.051651	0.0573024	0.0502689	-0.0432354	0.00111304	NaN	NaN	NaN
Liver	RK109_C01	0.0447197	0.0470373	0.0415394	-0.0360415	0.00151515	NaN	NaN	NaN
Liver	RK108_C01	0.0594202	0.0551593	0.0466001	-0.0380409	0.00194932	NaN	NaN	NaN
Liver	RK107_C01	0.0363924	0.0425688	0.0348624	-0.027156	0.00123279	NaN	NaN	NaN
Liver	RK106_C01	0.0547356	0.051508	0.05388	-0.0562521	0.000700035	NaN	NaN	NaN
Liver	RK100_C01	0.0627551	0.0560327	0.0449898	-0.0339468	0.0017707	NaN	NaN	NaN
Liver	RK099_C01	0.0611221	0.0575264	0.0465005	-0.0354746	0.00130073	NaN	NaN	NaN
Liver	RK098_C01	0.0666419	0.0508388	0.0472801	-0.0437214	0.00202957	NaN	NaN	NaN
Liver	RK092_C01	0.0384263	0.0558552	0.0385208	-0.0211864	0.000838047	NaN	NaN	NaN
Liver	RK089_C01	0.0359694	0.0498615	0.0360111	-0.0221607	0.000433934	NaN	NaN	NaN
Liver	RK086_C01	0.0426795	0.0478099	0.0397939	-0.0317778	0.00163959	NaN	NaN	NaN
Liver	RK084_C01	0.0408906	0.0426885	0.0454133	-0.0481381	0.00200551	NaN	NaN	NaN
Liver	RK083_C01	0.0476125	0.0436047	0.0402824	-0.0369601	0.000702905	NaN	NaN	NaN
Liver	RK079_C01	0.028079	0.048011	0.0346365	-0.021262	0.000889205	NaN	NaN	NaN
Liver	RK075_C01	0.0550513	0.0500582	0.0469538	-0.0438494	0.00149445	NaN	NaN	NaN
Liver	RK069_C01	0.0476209	0.0453092	0.032516	-0.0197228	0.00151103	NaN	NaN	NaN
Liver	RK068_C01	0.0431885	0.0390455	0.0347072	-0.0303688	0.00163934	NaN	NaN	NaN
Liver	RK067_C01	0.0275308	0.0428387	0.0418065	-0.0407742	0.00102384	NaN	NaN	NaN
Liver	RK063_C01	0.0360845	0.0383515	0.0429307	-0.04751	0.00248619	NaN	NaN	NaN
Liver	RK056_C01	0.00597516	0.0327706	0.0238332	-0.0148957	0.000757412	NaN	NaN	NaN
Liver	RK055_C01	0.0420039	0.0341085	0.0341085	-0.0341085	0.00351617	NaN	NaN	NaN
Liver	RK054_C01	0.0321051	0.0451389	0.0497685	-0.0543981	0.00186509	NaN	NaN	NaN
Liver	RK051_C01	0.0527898	0.0500763	0.049771	-0.0494656	0.00117627	NaN	NaN	NaN
Liver	RK050_C01	0.0440949	0.0527649	0.0447446	-0.0367244	0.00159453	NaN	NaN	NaN
Liver	RK049_C01	0.0307263	0.0448	0.0304	-0.016	0.000657895	NaN	NaN	NaN
Liver	RK048_C01	0.0279192	0.0472517	0.0398586	-0.0324654	0.0010329	NaN	NaN	NaN
Liver	RK047_C01	0.0392693	0.0519613	0.0417728	-0.0315843	0.000525072	NaN	NaN	NaN
Liver	RK046_C02	0.0401244	0.0489878	0.0376518	-0.0263158	0.00155902	NaN	NaN	NaN
Liver	RK046_C01	0.0350516	0.0448505	0.0492802	-0.0537099	0.000285959	NaN	NaN	NaN
Liver	RK042_C01	0.0664015	0.0427954	0.0420102	-0.041225	0.000910125	NaN	NaN	NaN
Liver	RK041_C01	0.0405443	0.0531726	0.0421032	-0.0310338	0.00152377	NaN	NaN	NaN
Liver	RK037_C01	0.0439502	0.042715	0.0403745	-0.0380339	0.00099108	NaN	NaN	NaN
Liver	RK036_C01	0.028469	0.0430279	0.0326693	-0.0223108	0.000768344	NaN	NaN	NaN
Liver	RK035_C01	0.0382358	0.0487763	0.0397689	-0.0307614	0.000895736	NaN	NaN	NaN
Liver	RK034_C01	0.0556891	0.0412034	0.0418574	-0.0425114	0.00032041	NaN	NaN	NaN
Liver	RK033_C01	0.0583647	0.0450237	0.0537125	-0.0624013	0.000714286	NaN	NaN	NaN
Liver	RK032_C01	0.0366482	0.0480216	0.0415962	-0.0351708	0.00214341	NaN	NaN	NaN
Liver	RK031_C01	0.0497418	0.0500982	0.0451866	-0.040275	0.000550964	NaN	NaN	NaN
Liver	RK029_C01	0.0533979	0.0670908	0.0514748	-0.0358589	0.00206917	NaN	NaN	NaN
Liver	RK027_C01	0.0312115	0.0421933	0.0325279	-0.0228624	0.000766504	NaN	NaN	NaN
Liver	RK026_C01	0.0420637	0.03816	0.0444328	-0.0507057	0.00136761	NaN	NaN	NaN
Liver	RK025_C01	0.0583473	0.0566735	0.050924	-0.0451745	0.001578	NaN	NaN	NaN
Liver	RK024_C01	0.0584888	0.0526961	0.0410539	-0.0294118	0.0010612	NaN	NaN	NaN
Liver	RK023_C01	0.0605945	0.0547438	0.0491955	-0.0436471	0.000206207	NaN	NaN	NaN
Liver	RK022_C01	0.0850675	0.0583501	0.054326	-0.0503018	0.00211984	NaN	NaN	NaN
Liver	RK021_C01	0.0645258	0.057906	0.0527778	-0.0476496	0.000839027	NaN	NaN	NaN
Liver	RK020_C01	0.0390563	0.0470193	0.0445004	-0.0419815	0.00123102	NaN	NaN	NaN
Liver	RK019_C01	0.0304788	0.0408835	0.0392387	-0.037594	0.00220905	NaN	NaN	NaN
Liver	RK018_C01	0.0622165	0.0427807	0.0454546	-0.0481283	0.000896861	NaN	NaN	NaN
Liver	RK016_C01	0.0402652	0.052451	0.0416667	-0.0308823	0.00110193	NaN	NaN	NaN
Liver	RK015_C01	0.0484631	0.0435914	0.0429408	-0.0422902	0.000881679	NaN	NaN	NaN
Liver	RK012_C01	0.035362	0.0451348	0.0334115	-0.0216882	0.00156937	NaN	NaN	NaN
Liver	RK010_C01	0.0349239	0.0502208	0.0469095	-0.0435982	0.00087184	NaN	NaN	NaN
Liver	RK007_C01	0.0459423	0.0472951	0.0472951	-0.0472951	0.00132325	NaN	NaN	NaN
Liver	RK006_C02	0.0388004	0.0524114	0.0431623	-0.0339132	0.00126845	NaN	NaN	NaN
Liver	RK006_C01	0.0376612	0.0572347	0.0390139	-0.0207931	0.000857108	NaN	NaN	NaN
Liver	RK005_C01	0.0252829	0.0404984	0.0436137	-0.046729	0.00129955	NaN	NaN	NaN
Liver	RK004_C01	0.0369711	0.0521458	0.0364559	-0.020766	0.00172505	NaN	NaN	NaN
Liver	RK003_C01	0.0290659	0.0449209	0.0296069	-0.014293	0.0010989	NaN	NaN	NaN
Liver	RK002_C01	0.0475226	0.0500808	0.0565428	-0.0630049	0.000518672	NaN	NaN	NaN
Liver	RK001_C01	0.0398595	0.0571061	0.0437018	-0.0302975	0.000911993	NaN	NaN	NaN
Liver	HX9T	0.0370776	0.0403917	0.0305998	-0.0208078	0.00138664	NaN	NaN	NaN
Liver	HX5T	0.0526829	0.0449198	0.0445633	-0.0442068	0.00265686	NaN	NaN	NaN
Liver	HX4T	0.0325541	0.0446128	0.0311448	-0.0176768	0.00247586	NaN	NaN	NaN
Liver	HX35T	0.0558979	0.0451411	0.0445141	-0.0438871	0.00123609	NaN	NaN	NaN
Liver	HX33T	0.0405772	0.0436331	0.0412585	-0.0388839	0.00177965	NaN	NaN	NaN
Liver	HX30T	0.0491746	0.0448361	0.0448361	-0.0448361	0.00137646	NaN	NaN	NaN
Liver	HX28T	0.0238864	0.0411272	0.0342727	-0.0274181	0.00121556	NaN	NaN	NaN
Liver	HX25T	0.0880803	0.0477796	0.0517145	-0.0556492	0.00223072	NaN	NaN	NaN
Liver	HX23T	0.0249274	0.037448	0.0235784	-0.00970874	0.00116686	NaN	NaN	NaN
Liver	HX22T	0.0574356	0.0464756	0.0387297	-0.0309837	0.000424268	NaN	NaN	NaN
Liver	HX21T	0.032482	0.0491302	0.0343206	-0.019511	0.000908973	NaN	NaN	NaN
Liver	HX20T	0.0171907	0.0326888	0.0280847	-0.0234807	0.00107643	NaN	NaN	NaN
Liver	HX19T	0.0537455	0.0483522	0.0448406	-0.041329	0.000688326	NaN	NaN	NaN
Liver	HX18T	0.0219228	0.0428511	0.030123	-0.017395	0.00231535	NaN	NaN	NaN
Liver	HX17T	0.0258899	0.0503253	0.0315729	-0.0128205	0.00172047	NaN	NaN	NaN
Liver	HX16T	0.011692	0.03573	0.0180856	-0.000441112	0.00183528	NaN	NaN	NaN
Liver	HX15T	0.0478663	0.0582809	0.036478	-0.0146751	0.00130577	NaN	NaN	NaN
Liver	HX14T	0.0395892	0.0572734	0.044624	-0.0319747	0.00137836	NaN	NaN	NaN
Liver	HX13T	0.00444077	0.0253716	0.014736	-0.00410046	0.00283578	NaN	NaN	NaN
Liver	HX12T	0.0283612	0.0680136	0.0484097	-0.0288058	0.00122222	NaN	NaN	NaN
Liver	HX11T	0.0451296	0.0528753	0.0420687	-0.0312621	0.00103029	NaN	NaN	NaN
Liver	HX10T	0.0170366	0.0504931	0.0319527	-0.0134122	0.00140478	NaN	NaN	NaN
Lung	LUAD-U6SJ7	0.0592665	0.0544509	0.0411561	-0.0278613	0.00212525	NaN	NaN	NaN
Lung	LUAD-S01478	0.160162	0.123754	0.0668594	-0.00996444	0.00318522	NaN	NaN	NaN
Lung	LUAD-S01467	0.0930698	0.0736437	0.0500584	-0.0264732	0.00244253	NaN	NaN	NaN
Lung	LUAD-S01405	0.248247	0.163055	0.0819917	-0.000928793	0.0030627	NaN	NaN	NaN
Lung	LUAD-S01404	0.0451849	0.046524	0.0402713	-0.0340186	0.00158543	NaN	NaN	NaN
Lung	LUAD-S01381	0.0747484	0.0608588	0.0446298	-0.0284008	0.00264283	NaN	NaN	NaN
Lung	LUAD-S01356	0.0687313	0.0468742	0.0490722	-0.0512703	0.00174914	NaN	NaN	NaN
Lung	LUAD-S01346	0.086832	0.0642444	0.0497766	-0.0353088	0.00238121	NaN	NaN	NaN
Lung	LUAD-S01345	0.729718	0.300448	0.107913	0.0846208	0.0146451	NaN	NaN	NaN
Lung	LUAD-S01341	0.367886	0.182584	0.0766292	0.0293258	0.00607692	NaN	NaN	NaN
Lung	LUAD-S01331	0.0567749	0.0500736	0.0452222	-0.0403708	0.00158449	NaN	NaN	NaN
Lung	LUAD-S01302	0.0565988	0.0484812	0.0435779	-0.0386747	0.00155494	NaN	NaN	NaN
Lung	LUAD-S00488	0.0472631	0.0455609	0.0425733	-0.0395857	0.00146165	NaN	NaN	NaN
Lung	LUAD-QY22Z	0.0530895	0.0583271	0.0411227	-0.0239183	0.00224071	NaN	NaN	NaN
Lung	LUAD-FH5PJ	0.0551779	0.0468903	0.0420836	-0.0372768	0.00139402	NaN	NaN	NaN
Lung	LUAD-E01317	0.19356	0.146895	0.0687495	0.00939577	0.00333346	NaN	NaN	NaN
Lung	LUAD-E01278	0.112487	0.0884501	0.0561221	-0.023794	0.00218346	NaN	NaN	NaN
Lung	LUAD-E01014	0.13679	0.0713358	0.0621441	-0.0529523	0.00223839	NaN	NaN	NaN
Lung	LUAD-E00934	0.0629971	0.047002	0.048177	-0.0493521	0.00134144	NaN	NaN	NaN
Lung	LUAD-D02326	0.0412912	0.0295925	0.0275438	-0.0254951	0.0023263	NaN	NaN	NaN
Lung	LUAD-AEIUF	0.0532455	0.048451	0.0437786	-0.0391061	0.0016718	NaN	NaN	NaN
Lung	LUAD-5V8LT	0.0549166	0.0531664	0.0449977	-0.0368288	0.00181131	NaN	NaN	NaN
Lung	LUAD-2GUGK	0.0685447	0.0541228	0.0454321	-0.0367413	0.00170925	NaN	NaN	NaN
Lung	LU-A08-43	0.182069	0.0856129	0.074337	-0.0630612	0.00168176	NaN	NaN	NaN
MEL	MEL-0045	0.0646805	0.108489	0.0579001	-0.00731094	0.00142779	NaN	NaN	NaN
MEL	MEL-0032	0.0202797	0.0334395	0.0324841	-0.0315287	0.000640889	NaN	NaN	NaN
MEL	MEL-0015	0.060586	0.0531617	0.0447678	-0.0363738	0.00164908	NaN	NaN	NaN
MEL	MEL-0012	0.075304	0.124213	0.0699903	-0.0157681	0.00143046	NaN	NaN	NaN
MEL	MEL-0009	0.0016345	0.0456329	0.0303155	-0.0149981	0.000806671	NaN	NaN	NaN
MM	MM-0447	0.0191624	0.0338088	0.0348653	-0.0359218	0.00090036	NaN	NaN	NaN
MM	MM-0425-FIX	0.021422	0.0400955	0.0315036	-0.0229117	0.00234467	NaN	NaN	NaN
MM	MM-0421-FIX	0.11182	0.0796761	0.0768025	-0.0739289	0.00198118	NaN	NaN	NaN
MM	MM-0412	0.0711817	0.0574115	0.044296	-0.0311804	0.00188227	NaN	NaN	NaN
MM	MM-0408	0.0433244	0.0436075	0.043112	-0.0426165	0.00238379	NaN	NaN	NaN
MM	MM-0406	0.0118864	0.0311688	0.024026	-0.0168831	0.000745157	NaN	NaN	NaN
MM	MM-0392	0.0950594	0.0624515	0.0647789	-0.0671063	0.00227158	NaN	NaN	NaN
MM	MM-0390	0.0369729	0.0386956	0.0391304	-0.0395652	0.00249066	NaN	NaN	NaN
MM	MM-0389	0.508562	0.251775	0.106218	0.0393399	0.00621595	NaN	NaN	NaN
MM	MM-0387	0.0360625	0.0423588	0.035299	-0.0282392	0.00438936	NaN	NaN	NaN
MM	MM-0383	0.0390377	0.0323688	0.0411967	-0.0500245	0.00146113	NaN	NaN	NaN
MM	MM-0376	0.0565803	0.0512259	0.0573555	-0.0634851	0.00136874	NaN	NaN	NaN
MM	MM-0375	0.0406251	0.0490308	0.0256556	-0.0022805	0.00257483	NaN	NaN	NaN
MM	MM-0356	0.0554917	0.0483033	0.0513604	-0.0544176	0.00288362	NaN	NaN	NaN
MM	MM-0344	0.0497714	0.0543645	0.0562787	-0.058193	0.00198511	NaN	NaN	NaN
MM	MM-0343	0.0202201	0.033002	0.0310139	-0.0290258	0.00251889	NaN	NaN	NaN
MM	MM-0338	0.0771389	0.0530786	0.0682944	-0.0835103	0.00157622	NaN	NaN	NaN
MM	MM-0335	0.0670977	0.0537299	0.0616455	-0.069561	0.00176415	NaN	NaN	NaN
MM	MM-0332	0.0342539	0.0438722	0.0352885	-0.0267048	0.00250069	NaN	NaN	NaN
MM	MM-0319	0.1366	0.0951157	0.0664708	-0.0378259	0.00212214	NaN	NaN	NaN
MM	MM-0309	0.109483	0.0663391	0.0585586	-0.050778	0.00244618	NaN	NaN	NaN
MM	MM-0242	0.0183407	0.0333333	0.0264368	-0.0195402	0.00163934	NaN	NaN	NaN
MM	MM-0191	0.0667099	0.0538906	0.0596646	-0.0654385	0.00139567	NaN	NaN	NaN
Medulloblastoma	MB99	1.9661e-07	0.0212766	0.0177305	-0.0141844	0.00111982	NaN	NaN	NaN
Medulloblastoma	MB98	0.0221138	0.0294118	0.0160428	-0.0026738	0	NaN	NaN	NaN
Medulloblastoma	MB94	0.0380979	0.0334487	0.023068	-0.0126874	0.000549149	NaN	NaN	NaN
Medulloblastoma	MB92	0.00502964	0.0282392	0.0116279	0.00498339	0	NaN	NaN	NaN
Medulloblastoma	MB91	0.026828	0.0260304	0.0195228	-0.0130152	0.00370028	NaN	NaN	NaN
Medulloblastoma	MB9	1.23936e-15	0.0202703	0.00337838	0.0135135	0.0034642	NaN	NaN	NaN
Medulloblastoma	MB89	0.0234298	0.017094	0.0213675	-0.025641	0.00116822	NaN	NaN	NaN
Medulloblastoma	MB84	0.0409345	0.0338164	0.0386473	-0.0434783	0	NaN	NaN	NaN
Medulloblastoma	MB83	0.0498266	0.0395778	0.0184697	0.00263852	0	NaN	NaN	NaN
Medulloblastoma	MB82	0.0154098	0.0268456	0.0134228	0	0.00245098	NaN	NaN	NaN
Medulloblastoma	MB81	0.0070758	0.0235988	0.0181908	-0.0127827	0.00152207	NaN	NaN	NaN
Medulloblastoma	MB800	0.0333124	0.0223577	0.0304878	-0.0386179	0	NaN	NaN	NaN
Medulloblastoma	MB8	0.0412636	0.027933	0.027933	-0.027933	0	NaN	NaN	NaN
Medulloblastoma	MB79	0.0123322	0.0201568	0.0167973	-0.0134378	0.000599161	NaN	NaN	NaN
Medulloblastoma	MB78	0.0110751	0.025974	0.012987	0	0.00265655	NaN	NaN	NaN
Medulloblastoma	MB77	0.0113151	0.016684	0.0177268	-0.0187695	0.00172018	NaN	NaN	NaN
Medulloblastoma	MB75	0.00630529	0.0232365	0.019917	-0.0165975	0.00199302	NaN	NaN	NaN
Medulloblastoma	MB74	0.0122007	0.022804	0.0168919	-0.0109797	0.00243784	NaN	NaN	NaN
Medulloblastoma	MB70	0.0322242	0.0297872	0.022695	-0.0156028	0.000688231	NaN	NaN	NaN
Medulloblastoma	MB7	0.0310429	0.0459016	0.0196721	0.00655738	0.00326442	NaN	NaN	NaN
Medulloblastoma	MB69	0.000114513	0.0210843	0.0190763	-0.0170683	0.00208116	NaN	NaN	NaN
Medulloblastoma	MB67	0.00721418	0.0222222	0.0240741	-0.0259259	0.00340715	NaN	NaN	NaN
Medulloblastoma	MB66	0.00624191	0.029623	0.0152603	-0.000897666	0.0015949	NaN	NaN	NaN
Medulloblastoma	MB64	0.0540143	0.0327103	0.0327103	-0.0327103	0	NaN	NaN	NaN
Medulloblastoma	MB63	0.0119837	0.0212389	0.0106195	0	0.00156658	NaN	NaN	NaN
Medulloblastoma	MB61	0.0083844	0.0140656	0.0147354	-0.0154052	0.00333333	NaN	NaN	NaN
Medulloblastoma	MB60	0.00460131	0.0195804	0.00979021	0	0.00354108	NaN	NaN	NaN
Medulloblastoma	MB6	0.0335886	0.0167286	0.0315985	-0.0464684	0.000823723	NaN	NaN	NaN
Medulloblastoma	MB59	0.0152543	0.0210938	0.0179687	-0.0148437	0.00283554	NaN	NaN	NaN
Medulloblastoma	MB58	0.034781	0.0176887	0.0224057	-0.0271226	0	NaN	NaN	NaN
Medulloblastoma	MB57	8.77868e-16	0.0233236	0.0116618	0	0	NaN	NaN	NaN
Medulloblastoma	MB56	0.0112557	0.0179986	0.0208783	-0.0237581	0.000423908	NaN	NaN	NaN
Medulloblastoma	MB53	0.0151486	0.0193757	0.0139935	-0.00861141	0	NaN	NaN	NaN
Medulloblastoma	MB518	0.0132512	0.0246914	0.010582	0.00352734	0.0015674	NaN	NaN	NaN
Medulloblastoma	MB50	0.0335388	0.0324324	0.0306306	-0.0288288	0.00229885	NaN	NaN	NaN
Medulloblastoma	MB5	0.0325131	0.0476191	0.0238095	0	0.00122549	NaN	NaN	NaN
Medulloblastoma	MB49	0.0790384	0.0273556	0.0547113	-0.0820669	0.00104822	NaN	NaN	NaN
Medulloblastoma	MB46	0.0289683	0.0227273	0.030303	-0.0378788	0.00113379	NaN	NaN	NaN
Medulloblastoma	MB45	0.0280621	0.0274914	0.0257732	-0.024055	0.0013986	NaN	NaN	NaN
Medulloblastoma	MB38	0.0481801	0.025	0.0333333	-0.0416667	0.00116822	NaN	NaN	NaN
Medulloblastoma	MB36	0.0279157	0.0290828	0.0201342	-0.0111857	0.00282885	NaN	NaN	NaN
Medulloblastoma	MB34	0.0184369	0.0288534	0.0220197	-0.015186	0.00237624	NaN	NaN	NaN
Medulloblastoma	MB32	0.0263195	0.0380228	0.0190114	0	0.00117786	NaN	NaN	NaN
Medulloblastoma	MB31	0.0174251	0.028083	0.013431	0.001221	0	NaN	NaN	NaN
Medulloblastoma	MB3	0.0158703	0.0305206	0.021544	-0.0125673	0.000807754	NaN	NaN	NaN
Medulloblastoma	MB26	0.011796	0.0104712	0.0209424	-0.0314136	0.000962464	NaN	NaN	NaN
Medulloblastoma	MB23	3.30288e-16	0.0218281	0.0177353	-0.0136426	0.00173913	NaN	NaN	NaN
Medulloblastoma	MB20	0.0155579	0.0270936	0.0172414	-0.00738916	0	NaN	NaN	NaN
Medulloblastoma	MB19	0.0188276	0.0160772	0.0192926	-0.022508	0.00212314	NaN	NaN	NaN
Medulloblastoma	MB18	0.0230212	0.0199601	0.0279441	-0.0359281	0.00320256	NaN	NaN	NaN
Medulloblastoma	MB17	0.0220845	0.0258065	0.0225807	-0.0193548	0.00111857	NaN	NaN	NaN
Medulloblastoma	MB15	0.0464315	0.0388769	0.0259179	-0.012959	0.000929368	NaN	NaN	NaN
Medulloblastoma	MB134	0.0326335	0.044898	0.00816326	0.0285714	0.00111732	NaN	NaN	NaN
Medulloblastoma	MB131	0.00468601	0.0194553	0.0214008	-0.0233463	0.00222387	NaN	NaN	NaN
Medulloblastoma	MB130	0.0426069	0.034632	0.0367965	-0.038961	0.000852515	NaN	NaN	NaN
Medulloblastoma	MB129	0.0320199	0.0184564	0.0385906	-0.0587248	0.00156128	NaN	NaN	NaN
Medulloblastoma	MB128	0.0231397	0.026056	0.0191991	-0.0123423	0.00195185	NaN	NaN	NaN
Medulloblastoma	MB127	3.52174e-16	0.0165531	0.0175268	-0.0185005	0.00278552	NaN	NaN	NaN
Medulloblastoma	MB126	7.07824e-14	0.0237371	0.017042	-0.0103469	0.00183891	NaN	NaN	NaN
Medulloblastoma	MB125	0.0307686	0.0286832	0.0312907	-0.0338983	0.00238663	NaN	NaN	NaN
Medulloblastoma	MB124	0.0172067	0.0290621	0.015852	-0.00264201	0.0025	NaN	NaN	NaN
Medulloblastoma	MB122	0.026934	0.0294659	0.0184162	-0.00736648	0	NaN	NaN	NaN
Medulloblastoma	MB117	0.0121727	0.0210526	0.0105263	0	0.000862813	NaN	NaN	NaN
Medulloblastoma	MB115	0.0285465	0.0251799	0.0215827	-0.0179856	0.00222965	NaN	NaN	NaN
Medulloblastoma	MB114	0.024607	0.0186047	0.027907	-0.0372093	0	NaN	NaN	NaN
Medulloblastoma	MB113	0.0117111	0.0189329	0.0154905	-0.0120482	0.00160643	NaN	NaN	NaN
Medulloblastoma	MB112	5.60432e-16	0.0201005	0.00670017	0.00670017	0.00152323	NaN	NaN	NaN
Medulloblastoma	MB110	0.0621458	0.036519	0.0481741	-0.0598291	0.00157604	NaN	NaN	NaN
Medulloblastoma	MB108	0.0542076	0.0275862	0.0206897	-0.0137931	0	NaN	NaN	NaN
Medulloblastoma	MB107	0.0272298	0.028536	0.0235732	-0.0186104	0.00127959	NaN	NaN	NaN
Medulloblastoma	MB104	0.0116266	0.0238664	0.0135243	-0.00318218	0.00188857	NaN	NaN	NaN
Medulloblastoma	MB102	0.00699629	0.0185185	0.0113169	-0.00411523	0.00227531	NaN	NaN	NaN
Medulloblastoma	MB101	0.00671497	0.0228628	0.0253479	-0.027833	0.00217324	NaN	NaN	NaN
Medulloblastoma	LFS_MB4	0.0278971	0.0296684	0.0314136	-0.0331588	0.000750187	NaN	NaN	NaN
Medulloblastoma	LFS_MB2	0.00751223	0.022646	0.00834327	0.00595948	0.000617284	NaN	NaN	NaN
Medulloblastoma	LFS_MB1	0.0550792	0.0428062	0.0380499	-0.0332937	0.0017452	NaN	NaN	NaN
Pancreas	APGI_2202	0.0810935	0.0501114	0.0345212	-0.018931	0.00208623	NaN	NaN	NaN
Pancreas	APGI_2157	0.479957	0.20187	0.0910754	0.0197195	0.00554559	NaN	NaN	NaN
Pancreas	APGI_2150	0.0519296	0.032872	0.0311419	-0.0294118	0.00404858	NaN	NaN	NaN
Pancreas	APGI_2137	0.189505	0.0817647	0.0709804	-0.0601961	0.00185185	NaN	NaN	NaN
Pancreas	APGI_2119	0.0484446	0.0365199	0.037594	-0.0386681	0.00334896	NaN	NaN	NaN
Pancreas	APGI_2060	0.056314	0.0418132	0.0429855	-0.0441579	0.000707881	NaN	NaN	NaN
Pancreas	APGI_2057	0.145486	0.0610416	0.0715252	-0.0820088	0.0017707	NaN	NaN	NaN
Pancreas	APGI_2051	0.0519183	0.0438546	0.0317369	-0.0196192	0.00443837	NaN	NaN	NaN
Pancreas	APGI_2000	0.0579927	0.0347044	0.036311	-0.0379177	0.00249169	NaN	NaN	NaN
Pancreas	APGI_1992	0.108174	0.0493122	0.0503504	-0.0513885	0.00219076	NaN	NaN	NaN
Pancreas	APGI_1956	0.0299844	0.0313253	0.0284337	-0.0255422	0.00181873	NaN	NaN	NaN
Pancreas	APGI_1840	0.14162	0.0506415	0.049291	-0.0479406	0.00307958	NaN	NaN	NaN
Pancreas	APGI_1839	0.0519443	0.0402462	0.0274621	-0.014678	0.00347323	NaN	NaN	NaN
Prostate	PR-P559	0.0518039	0.0443764	0.0294568	-0.0145371	0.00217865	NaN	NaN	NaN
Prostate	PR-P508	0.0841382	0.0539887	0.0491539	-0.0443191	0.00087146	NaN	NaN	NaN
Prostate	PR-3043	0.0262939	0.0375276	0.0228109	-0.00809419	0.00202102	NaN	NaN	NaN
Prostate	PR-3027	0.0332456	0.0365682	0.0257853	-0.0150023	0.00128866	NaN	NaN	NaN
Prostate	PR-2832	0.0239158	0.0175747	0.0187463	-0.019918	0.0010413	NaN	NaN	NaN
Prostate	PR-1701	0.05513	0.0319783	0.0271003	-0.0222222	0.00324992	NaN	NaN	NaN
Prostate	PR-09-601	0.0693486	0.0537295	0.0366624	-0.0195955	0.00149198	NaN	NaN	NaN
Prostate	PR-09-3983	0.244107	0.084161	0.121275	-0.15839	0.00130847	NaN	NaN	NaN
Prostate	PR-09-146	0.0261605	0.0230326	0.0297505	-0.0364683	0.0026096	NaN	NaN	NaN
Prostate	PR-08-784	0.0360176	0.032633	0.0250335	-0.0174341	0.00201034	NaN	NaN	NaN
Prostate	PR-08-556	0.110463	0.0504683	0.0442248	-0.0379813	0.00196592	NaN	NaN	NaN
Prostate	PR-08-4154	0.065801	0.0426297	0.0318439	-0.021058	0.000976881	NaN	NaN	NaN
Prostate	PR-08-2455	0.0222291	0.0210843	0.0228916	-0.0246988	0.00402783	NaN	NaN	NaN
Prostate	PR-08-2153	0.0262339	0.0257235	0.0180064	-0.0102894	0.00324675	NaN	NaN	NaN
Prostate	PR-07-4814	0.0295254	0.024855	0.0240265	-0.023198	0.00236072	NaN	NaN	NaN
Prostate	PR-07-4610	0.0515562	0.0376028	0.0264395	-0.0152762	0.00408012	NaN	NaN	NaN
Prostate	PR-07-3258	0.0337195	0.0341034	0.0154015	0.00330033	0.000571102	NaN	NaN	NaN
Prostate	PR-0581	0.0198174	0.023166	0.019305	-0.015444	0.00360301	NaN	NaN	NaN
Prostate	PR-03-728	0.0229613	0.0303738	0.0163551	-0.00233645	0.00468604	NaN	NaN	NaN
Prostate	PR-03-3125	0.0327114	0.0320248	0.0242769	-0.0165289	0.00194553	NaN	NaN	NaN
Prostate	PR-02-1431	0.0343774	0.0332481	0.0242967	-0.0153453	0.0031348	NaN	NaN	NaN
Prostate	APGI_2353	0.0291088	0.0332481	0.0300511	-0.0268542	0.00340861	NaN	NaN	NaN
Prostate	APGI_2179	0.102746	0.0791021	0.056476	-0.03385	0.00270212	NaN	NaN	NaN
