# Supplementary material for: Quantification of ongoing APOBEC3A activity in tumor cells by monitoring RNA editing at hotspots
Source: Nat Commun. 2020 Jun 12;11:2971. doi: 10.1038/s41467-020-16802-8 (PMC7293259; doi:10.1038/s41467-020-16802-8)
Supplement: Supplementary file 6 — Supplementary Data 2 [file 41467_2020_16802_MOESM6_ESM.xlsx]

## Sheet: Table 2 
Supplementary Table 2
cohort	ttype	name	RNA_APOBEC3A_unq
BladCervHN APO-High	Head and neck	TCGA-DQ-5625	514
BladCervHN APO-High	Head and neck	TCGA-BA-A6DJ	961
BladCervHN APO-High	Head and neck	TCGA-CR-7368	296
BladCervHN APO-High	Cervical	TCGA-FU-A3HY	195
BladCervHN APO-High	Cervical	TCGA-EK-A2RK	128
BladCervHN APO-High	Head and neck	TCGA-CR-7365	305
BladCervHN APO-High	Head and neck	TCGA-IQ-A61E	102
BladCervHN APO-High	Bladder	TCGA-DK-A1A6	92
BladCervHN APO-High	Bladder	TCGA-G2-A2EJ	188
BladCervHN APO-High	Cervical	TCGA-FU-A23L	138
BladCervHN APO-High	Head and neck	TCGA-CQ-5326	718
BladCervHN APO-High	Bladder	TCGA-E5-A4TZ	100
BladCervHN APO-High	Cervical	TCGA-JX-A3Q0	236
BladCervHN APO-High	Head and neck	TCGA-CR-5248	283
BladCervHN APO-High	Cervical	TCGA-EK-A3GJ	583
BladCervHN APO-High	Cervical	TCGA-IR-A3LK	144
BladCervHN APO-High	Cervical	TCGA-IR-A3LL	690
BladCervHN APO-High	Cervical	TCGA-C5-A1BM	313
BladCervHN APO-High	Cervical	TCGA-JW-A5VL	254
BladCervHN APO-High	Head and neck	TCGA-MT-A67F	1995
BladCervHN APO-High	Head and neck	TCGA-KU-A6H7	665
BladCervHN APO-High	Head and neck	TCGA-P3-A5QF	204
BladCervHN APO-High	Head and neck	TCGA-TN-A7HL	265
BladCervHN APO-High	Head and neck	TCGA-BA-5152	92
BladCervHN APO-High	Head and neck	TCGA-CN-A6V1	312
BladCervHN APO-Low	Cervical	TCGA-FU-A3HZ	1
BladCervHN APO-Low	Head and neck	TCGA-CV-A6JD	5
BladCervHN APO-Low	Cervical	TCGA-JW-A5VH	0
BladCervHN APO-Low	Head and neck	TCGA-IQ-A61O	0
BladCervHN APO-Low	Head and neck	TCGA-CV-5979	2
BladCervHN APO-Low	Cervical	TCGA-EA-A410	1
BladCervHN APO-Low	Head and neck	TCGA-UF-A718	15
BladCervHN APO-Low	Bladder	TCGA-DK-A6AW	0
BladCervHN APO-Low	Head and neck	TCGA-CQ-7065	15
BladCervHN APO-Low	Head and neck	TCGA-CV-6962	4
BladCervHN APO-Low	Head and neck	TCGA-CN-4737	3
BladCervHN APO-Low	Head and neck	TCGA-CN-A63U	3
BladCervHN APO-Low	Bladder	TCGA-UY-A78N	0
BladCervHN APO-Low	Bladder	TCGA-CF-A3MF	0
BladCervHN APO-Low	Head and neck	TCGA-CV-A6JY	7
BladCervHN APO-Low	Bladder	TCGA-E7-A4XJ	0
BladCervHN APO-Low	Bladder	TCGA-CF-A47W	0
BladCervHN APO-Low	Bladder	TCGA-FD-A43U	0
BladCervHN APO-Low	Bladder	TCGA-CF-A5U8	1
BladCervHN APO-Low	Bladder	TCGA-CF-A47T	1
BladCervHN APO-Low	Cervical	TCGA-JW-A69B	0
BladCervHN APO-Low	Head and neck	TCGA-CV-6954	15
BladCervHN APO-Low	Bladder	TCGA-E7-A6ME	0
BladCervHN APO-Low	Bladder	TCGA-DK-A6B0	6
BladCervHN APO-Low	Bladder	TCGA-FT-A3EE	2
Stom APO-Neg	Stomach	TCGA-B7-A5TI	0
Stom APO-Neg	Stomach	TCGA-B7-A5TJ	0
Stom APO-Neg	Stomach	TCGA-B7-A5TN	0
Stom APO-Neg	Stomach	TCGA-BR-4361	0
Stom APO-Neg	Stomach	TCGA-BR-6455	0
Stom APO-Neg	Stomach	TCGA-BR-7197	0
Stom APO-Neg	Stomach	TCGA-BR-8059	0
Stom APO-Neg	Stomach	TCGA-BR-8368	0
Stom APO-Neg	Stomach	TCGA-BR-8371	0
Stom APO-Neg	Stomach	TCGA-BR-A44U	0
Stom APO-Neg	Stomach	TCGA-BR-A453	0
Stom APO-Neg	Stomach	TCGA-BR-A4QL	0
Stom APO-Neg	Stomach	TCGA-CD-5798	0
Stom APO-Neg	Stomach	TCGA-CD-8527	0
Stom APO-Neg	Stomach	TCGA-CD-8531	0
Stom APO-Neg	Stomach	TCGA-CD-A4MG	0
Stom APO-Neg	Stomach	TCGA-CG-5726	0
Stom APO-Neg	Stomach	TCGA-FP-7829	0
Stom APO-Neg	Stomach	TCGA-HU-A4G8	0
Stom APO-Neg	Stomach	TCGA-HU-A4GU	0
Stom APO-Neg	Stomach	TCGA-HU-A4GX	0
Stom APO-Neg	Stomach	TCGA-IN-7808	0
Stom APO-Neg	Stomach	TCGA-IN-A6RO	0
Stom APO-Neg	Stomach	TCGA-KB-A93H	0
Stom APO-Neg	Stomach	TCGA-R5-A7ZI	0
Stom APO-Neg	Stomach	TCGA-SW-A7EB	0
Stom APO-Neg	Stomach	TCGA-VQ-AA6D	0
