# Supplementary material for: Quantification of ongoing APOBEC3A activity in tumor cells by monitoring RNA editing at hotspots
Source: Nat Commun. 2020 Jun 12;11:2971. doi: 10.1038/s41467-020-16802-8 (PMC7293259; doi:10.1038/s41467-020-16802-8)
Supplement: Supplementary file 7 — Supplementary Data 3 [file 41467_2020_16802_MOESM7_ESM.xlsx]

## Sheet: Table 3
Supplementary Table 3
gene	chr	pos (hg19)	txc	looplen	looppos	stemstrength	%edit APO-Low	%edit APO-High
DDOST	1	20981977	1	4	4	14	0.0045	0.0744
CYFIP1	15	22999350	1	4	4	8	0.0017	0.0435
TSPAN14	10	82269071	1	4	4	10	0.0035	0.0402
SPINT1	15	41137091	1	4	4	6	0.0016	0.0392
UQCC2	6	33665375	1	7	5	6	0.0023	0.0378
UBE2J1	6	90048208	1	7	5	11	0.0027	0.0373
CES2	16	66974223	1	7	5	7	0.0025	0.0354
GSK3A	19	42738506	1	4	4	8	0.00074	0.0354
DDX49	19	19035724	1	5	4	11	0.0021	0.0329
MAP4	3	47957724	1	5	4	9	0.00021	0.0299
PPP2R4	9	131897090	1	4	4	13	0.00052	0.0291
F11R	1	160970428	1	7	5	11	0.00067	0.0282
CAPN1	11	64974014	1	9	6	10	0.001	0.0277
MAP2K2	19	4117429	1	7	5	12	0.0014	0.0269			Supp Table 4
GSS	20	33519197	1	8	3	12	0.0026	0.0259
SLC22A18	11	2939255	1	4	4	10	0.0018	0.0234
ASAH1	8	17941508	1	9	4	10	0.0025	0.0226
MYO5B	18	47373532	1	6	5	7	0.0026	0.0225
HSPA5	9	128003012	1	6	5	15	0.0012	0.0222
BDH1	3	197239030	1	4	4	9	0.0013	0.0221
HPS1	10	100177958	1	4	4	10	0.0024	0.0202
DTX2	7	76109952	1	11	9	10	0.0024	0.02
GRB7	17	37903214	1	7	5	11	0.0015	0.0183
QARS	3	49137238	1	11	8	8	0.0013	0.0179
EHD1	11	64621886	1	5	4	8	0.0017	0.0174
FARSB	2	223497922	1	5	4	11	0.00068	0.0173
OGFR	20	61444573	0	5	4	6	0.0074	0.0172
PGRMC1	23	118370501	0	4	2	6	0.0079	0.017
MARCKSL1	1	32801635	1	3	2	10	0.0043	0.017
PABPC4	1	40027426	1	7	5	9	0.002	0.0168
PSMB3	17	36909465	1	4	4	6	0.001	0.0166
PRSS22	16	2903974	1	3	3	4	0.00086	0.016
CLDN4	7	73245798	1	9	6	10	0.0008	0.0159
SLC9A1	1	27432478	1	4	4	9	0.0014	0.0157
RAB25	1	156035889	1	7	5	13	0.00043	0.0156
FOSL2	2	28635129	1	8	6	10	0.00091	0.0154
DGAT1	8	145545026	1	4	3	6	0.0016	0.0152
KLF3	4	38690499	1	4	4	9	0.0011	0.0151
COPZ1	12	54736062	1	3	3	6	0.00079	0.0151
FHL2	2	106002833	1	4	4	10	0.00079	0.015
QSOX1	1	180145125	1	7	5	7	0.0016	0.0146
EIF2B1	12	124106318	1	5	4	11	0.0019	0.0146
ASNA1	19	12856510	1	4	4	10	0.0015	0.0145
VARS	6	31745395	1	4	4	9	0.0023	0.0144
SEC11C	18	56816840	1	3	2	7	0.001	0.0143
GPR56	16	57685221	1	4	4	8	0.0018	0.0142
ECM1	1	150484034	1	4	4	14	0.002	0.0139
EPHA2	1	16456789	1	3	3	14	0.001	0.0134
MGRN1	16	4731718	1	7	5	6	0.0011	0.013
EXOC7	17	74085343	1	11	3	9	0.0017	0.0128
