# Supplementary material for: Quantification of ongoing APOBEC3A activity in tumor cells by monitoring RNA editing at hotspots
Source: Nat Commun. 2020 Jun 12;11:2971. doi: 10.1038/s41467-020-16802-8 (PMC7293259; doi:10.1038/s41467-020-16802-8)
Supplement: Supplementary file 8 — Supplementary Data 4 [file 41467_2020_16802_MOESM8_ESM.xlsx]

## Sheet: Table 4
Supplementary Table 4
	Sample name	Cancer type
	2015-004	AML
	2015-013	AML
	2018-050	AML
	2019-023	MPN (CML)
	UCI-637	MPN (PV)
	UCI-638	MPN (MF)
	UCI-639	MPN (MF)
	UCI-632	MPN (ET)
	UCI-473	MPN (MF)
	UCI-416	MPN (ET)
	UCI-643	MPN (ET)
	UCI-641	MPN (PV)
	UCI-625	MPN (PV)
	UCI-644	MPN (PV)
	UCI-474	MPN (PV)
	UCI-463	MPN (PV)
	UCI-496	MPN (PV)
	UCI-642	MPN (MF)
		AML (Acute Myeloid Leukemia) and MPN (Myeloproliferative neoplasm) including CML (chronic myeloid leukemia), PV (Polycythemia vera), ET (Essential Thrombocythemia), or MF (Myelofibrosis).
