# Supplementary material for: Quantification of ongoing APOBEC3A activity in tumor cells by monitoring RNA editing at hotspots
Source: Nat Commun. 2020 Jun 12;11:2971. doi: 10.1038/s41467-020-16802-8 (PMC7293259; doi:10.1038/s41467-020-16802-8)
Supplement: Supplementary file 9 — Source Data [file 41467_2020_16802_MOESM9_ESM.xlsx]

## Sheet: Figure 2
Figure 2
Panel A
		A3A
		Replicate 1	Replicate 2	Replicate 3
	NCIH2347	0.000147875	0.000105048	0.000221562
	BICR6	0.000159591	0.000199732	0.000198922
	TOV21G	1.19369e-08	1.5e-07	no signal
	U2OS	8.31332e-08	3.83e-07	no signal
	RPE1	no signal	5.02e-08	no signal
	OV17R	2.0145e-08	1.43412e-07	2.52596e-07
		A3B
		Replicate 1	Replicate 2	Replicate 3
	NCIH2347	0.0158431	0.0153743	0.0108964
	BICR6	0.00739108	0.00946401	0.0099116
	TOV21G	0.0056993	0.00585953	0.00846074
	U2OS	0.00894316	0.00820091	0.00820126
	RPE1	0.00268163	0.00204032	0.00204546
	OV17R	0.000256278	0.000203879	0.000108501
Panel B
Panel D
Panel E

## Sheet: Figure 4
Figure 4
Panel C
		DDOST				CYFP1
		Replicate 1	Replicate 2	Replicate 3		Replicate 1	Replicate 2	Replicate 3
	U2OS-A3A -DOX	0	0	0.04		0	0	0
	U2OS-A3A +DOX	24.26	23.79	20.75		6.62	7.93	7.64
	U2OS-A3A-DEAD +DOX	0.04	0.04	0		0	0	0
	U2OS-A3B +DOX	0.08	0.09	0.08		0	0.2	0.29
Panel D
		DDOST					CYFP1
		Replicate 1	Replicate 2	Replicate 3	Replicate 4		Replicate 1	Replicate 2	Replicate 3
	RPE1-A3A -DOX	0.00193013	0	0.000124611	0		0.000373832	0.000628536	0.000547345
	RPE1-A3A +DOX	0.235584	0.296236	0.307224	0.306335		0.0714441	0.0422585	0.0567613
	RPE1-A3A-DEAD +DOX	0	0.000136668	0	0.000109087		0	9.13659e-05	0
Panel E
Panel F
Panel G
		DDOST				NUP93
		Replicate 1	Replicate 2	Replicate 3		Replicate 1	Replicate 2	Replicate 3
	CTL	0	0.02	0.03		0	0	0
	A3A 0.5ug	0.1	0.1	0.15		1	2	2
	A3A 1ug	0.33	0.17	0.17		3	2	2
	A3A 2.5ug	0.96	0.74	0.96		9	7	8
	A3A 5ug	1.63	1.66	2.19		17	13	14
	A3A 10ug	4.03	4.55	4.24		33	26	24

## Sheet: Figure 5
Figure 5
Panel A
		A3A
		Replicate 1	Replicate 2
	NCIH2347	0.000128655	0.000149
	BICR6	5.89e-05	5.44e-05
	TOV21G	1.5e-07	5.12e-08
	OVCAR5	6.77e-06	1.89e-06
	PC9	1.88e-06	7.29e-06
	RPE1	5.02e-08	1.36e-08
	SKBR3	6.00368e-06	4.91e-06
	OV17R	1.46e-07	1.56e-07
		A3B
		Replicate 1	Replicate 2
	NCIH2347	0.0287952	0.0298402
	BICR6	0.0100462	0.00918236
	TOV21G	0.0156417	0.013212
	OVCAR5	0.0231842	0.0367284
	PC9	0.0251198	0.0166895
	RPE1	0.00204032	0.00637804
	SKBR3	6.08172e-07	0
	OV17R	5.65088e-05	0.000251393
Panel B
		DDOST
		Replicate 1	Replicate 2	Replicate 3	Replicate 4		Replicate 1	Replicate 2	Replicate 3
	NCIH2347	0.771	0.9308	0.9618	1.419		0.3203	0.247	0.3399
	BICR6	0.617	0.524	0.7101	1.144		0.1521	0.1541	0.172
	TOV21G	0.0161	0	0			0.0236	0.012	0.011
	OVCAR5	0.045	0	0			0.0226	0.013	0.024
	PC9	0.0261	0.0197	0.0119			0.0144	0	0.0326
	RPE1	0.0062	0	0			0.0267	0	0
	SKBR3	0	0	0.027			0.006	0.012	0
	OV17R	0	0	0			0.0093	0	0
Panel C
		DDOST				CYFIP1
		Replicate 1	Replicate 2	Replicate 3		Replicate 1	Replicate 2	Replicate 3
	CTL	0.15	0.27	0.32		0.27	0.21	0.17
	siA3A	0.08	0.09	0.0946		0	0.09	0
			P=0.0352				P=0.0111

## Sheet: Figure 6
Figure 6
Panel A		Replicate 1	Replicate 2	Replicate 3
	CTL	0.000169473	0.000200449	0.000189157
	CTL IFN (1500 U) + Gem (0.5uM) 48h	0.00996347	0.0100013	0.00807346
	recovery 24h	0.00259671	0.00340509	0.00260356
	recovery 48h	0.000918004	0.00120417	0.00127429
	recovery 72h	0.00158	0.00164	0.00139
Panel B
		Replicate 1	Replicate 2	Replicate 3	Replicate 4
	CTL	1.33	0.93	0.64	0.43
	CTL IFN (1500 U) + Gem (0.5uM) 48h	4.33	3.62	3.79	3.4
	recovery 24h	4.51	2.92	3.85	4.74
	recovery 48h	4.09	4.15	4.04	3.36
	recovery 73h	2.51	2.67	2.49	3.62
Panel C
Panel D
		Replicate 1	Replicate 2	Replicate 3
	CTL	1.99e-05	1.23e-05	1.53e-05
	CTL IFN (1500 U) + Gem (0.5uM) 48h	6.11e-05	8.22e-05	7.72e-05
	recovery 24h	5.54e-05	4.6e-05	3.74e-05
	recovery 48h	9.53e-06	1.3e-05	1.16e-05
	recovery 72h	5.32e-06	6.79e-06	8.75e-06
Panel E
		Replicate 1	Replicate 2	Replicate 3	Replicate 4
	CTL	0.02	0.02	0.02	0.07
	CTL IFN (1500 U) + Gem (0.5uM) 48h	0.18	0.11	0.18	0.16
	recovery 24h	0.15	0.14	0.12	0.13
	recovery 48h	0.15	0.07	0.16	0.08
	recovery 72h		0.14	0.08	0.12
Panel F

## Sheet: Figure 7
Figure 7
Panel A and C
	2018-050	2019-023	2015-013	2015-004	UCI-637	UCI-638	UCI-639	UCI-473	UCI-416	UCI-643	UCI-641	UCI-625	UCI-644	UCI-474	UCI-463	UCI-496	UCI-642	UCI-632
	0.22	0.31	0.89	0.64	8.18	0.89	0.08	3.26	1.62	22.44	3.77	4.95	4.96	0	0.25	15.46	0.31	0.25
	0.29	0.39	0.67	0.12	7.68	0.91	0.83	1.93	2.06	22.93	4.48	6.77	4.19	0.85	0.44	14.74	0	0
	0.55	0.39	0.93	0.12	10.61	1.23	0.48	1.63	1.66	17.87	4.5	6.93	5.5	1.23	0.16	13.97	0	0.18
	0.82	0.51	0.25			0.78						5.24
Panel B
	UCI-463	2015-013		UCI-641	UCI-637
	0.00508	0.0376		0.767	0.458
	0.00486	0.0387		0.287	0.251
	0.00493	0.0248		0.414	0.201

## Sheet: Supp Figure 2
Supp Figure 2
Panel B
	A3A				A3B
	Replicate 1	Replicate 2	Replicate 3		Replicate 1	Replicate 2
CTL	0.00016	0.000126	0.000157686		0.0100462	0.00930616
siA3A	3.89e-05	6.11e-05	3.75837e-05		0.0102832	0.00775629
Panel C

## Sheet: Supp Figure 4
Supp Figure 4
Panel B
				DDOST @ hg19:chr1:20981977														CYFIP1 @ hg19:chr15:22999350														SPINT1 @ hg19:chr15:41137091														GSK3A @ hg19:chr19:42738506
				normal DNA				tumor DNA				tumor RNA						normal DNA				tumor DNA				tumor RNA						normal DNA				tumor DNA				tumor RNA						normal DNA
ttype	A3A	pat		A	C	G	T	A	C	G	T	A	C	G	T	% edit		A	C	G	T	A	C	G	T	A	C	G	T	% edit		A	C	G	T	A	C	G	T	A	C	G	T	% edit		A	C	G	T
CESC	Low	TCGA-JW-A5VH		0	41	0	0	0	38	0	0	1	544	0	0	0		1	36	0	0	0	42	0	0	0	304	0	0	0		0	89	0	0	0	62	0	0	1	470	1	0	0		0	75	0	0
HNSC	Low	TCGA-CV-6962		0	89	0	0	0	69	0	0	0	430	1	0	0		1	95	0	0	0	78	0	0	0	221	0	1	0.5		0	37	0	0	0	33	0	0	1	476	0	0	0		0	78	0	0
BLCA	Low	TCGA-E7-A4XJ		0	93	0	0	0	66	0	0	0	260	0	0	0		0	93	0	0	0	87	0	0	0	72	0	0	0		0	51	0	0	0	30	0	0	0	59	0	0	0		0	92	0	0
CESC	High	TCGA-IR-A3LL		0	32	0	0	0	26	0	0	0	206	1	93	31.1		0	38	0	0	0	14	0	0	0	133	0	26	16.4		0	100	0	0	0	36	0	1	0	48	0	20	29.4		0	46	0	0
HNSC	High	TCGA-MT-A67F		0	108	0	0	0	149	1	0	0	239	0	73	23.4		0	130	0	0	0	126	1	0	0	122	0	21	14.7		0	71	0	0	0	70	0	0	0	251	1	26	9.4		2	151	0	0
BLCA	High	TCGA-HQ-A5NE		0	108	0	0	0	78	0	0	0	735	0	169	18.7		1	149	0	0	0	129	0	0	0	168	0	9	5.1		0	64	0	0	0	68	0	0	0	539	0	27	4.8		0	130	0	0
[truncated: 35 more columns]

## Sheet: Supp Figure 7
Supp Figure 7
hairpin_strength	#sites_transcriptome	#sites_editing_hotspot	%hotspots_per_million
0	84373	0	0
2	755988	0	0
4	2802723	1	0
6	2457747	12	5
8	821480	12	15
10	450199	17	38
12	169989	4	24
14	47765	4	84
16	19157	0	0
18	7878	0	0
20	1273	0	0

## Sheet: Supp figure 9
Supp Figure 9
Panel A
Panel B

## Sheet: Supp Figure 10
Supp Figure 10
Panel A
	Replicate 1	Replicate 2	Replicate 3
CTL	8.83913e-05	9.57614e-05	8.22882e-05
siA3A	3.75629e-05	3.83064e-05	2.47062e-05
Panel B
Panel C
	Replicate 1	Replicate 2	Replicate 3
BICR6	0.000431	0.000462	0.000453
BICR6 G+I 48h	0.0041	0.00481	0.00452
PC9	1.32e-05	1.28e-05	1.19e-05
PC9 G+I 48h	7.26e-05	7.82e-05	7.51e-05
